# Supplementary material for: Comparative transcriptome analysis of Poncirus trifoliata identifies a core set of genes involved in arbuscular mycorrhizal symbiosis
Source: J Exp Bot. 2018 Jul 26;69(21):5255–64. doi: 10.1093/jxb/ery283 (PMC6184448; doi:10.1093/jxb/ery283)
Supplement: Supplementary Tables S1-S12 [file ery283_suppl_supplementary_tables-s1-s12.xlsx]

## Sheet: Table S1
Table S1 Summary of mapping result (mapping to reference genome)
Sample ID	Total Reads	Total Base Pairs	Total Mapped Reads	Perfect Match	<=2bp Mismatch	Unique Match	Multi-position Match	Total Unmapped Reads
Control1	7,087,512(100.00%)	347,288,088(100.00%)	5,230,780(73.80%)	2,590,522(36.55%)	2,640,258(37.25%)	4,765,398(67.24%)	465,382(6.57%)	1,856,732(26.20%)
Control2	7,396,131(100.00%)	362,410,419(100.00%)	5,481,315(74.11%)	2,722,706(36.81%)	2,758,609(37.30%)	4,960,683(67.07%)	520,632(7.04%)	1,914,816(25.89%)
Control3	7,224,916(100.00%)	354,020,884(100.00%)	5,249,682(72.66%)	2,602,920(36.03%)	2,646,762(36.63%)	4,825,369(66.79%)	424,313(5.87%)	1,975,234(27.34%)
Gv1	7,078,986(100.00%)	346,870,314(100.00%)	5,131,815(72.49%)	2,536,659(35.83%)	2,595,156(36.66%)	4,647,803(65.66%)	484,012(6.84%)	1,947,171(27.51%)
Gv2	7,439,859(100.00%)	364,553,091(100.00%)	5,386,085(72.39%)	2,672,534(35.92%)	2,713,551(36.47%)	4,901,128(65.88%)	484,957(6.52%)	2,053,774(27.61%)
Gv3	7,019,394(100.00%)	343,950,306(100.00%)	5,009,768(71.37%)	2,461,438(35.07%)	2,548,330(36.30%)	4,599,478(65.53%)	410,290(5.85%)	2,009,626(28.63%)

## Sheet: Table S2
Table S2 Gene-specific primers used in quantitative RT-PCR.
Name	gene ID	Forward primer (5'-3')	Tm (℃)	Reward primer (5'-3')	Tm (℃)
PtAM1	orange1.1t01996.1	GGGAATCATCAAGGCAACTGA	59	GGAGGCACATCCATAAAAGCTT	58
PtAM2	Cs7g04990.1	AACGCATGGCAGCTCACA	58	CCCCGGAACACTTTGCATA	58
PtAM3	Cs5g30580.1	CCTGATTGCGGGAGCATT	58	GGCACAAATAACATCCATGCAT	58
PtAM4	Cs2g04290.1	TTGTACCCTTTGCTGGCAAGA	59	CGCGTTGCAAGTGAGTAATCC	59
PtAM5	Cs1g20770.1	GGCAGCACAGTGATTCTCACA	58	TCGAGCAGCAGCTGGATTCT	60
PtAM6	Cs3g18230.1	AGAAGCTAAGGCTCATTGCCTAAA	59	GAAATGAGACGGCGAAGCA	59
PtAM7	orange1.1t01531.1	CCCCTTGGTCGCCAATC	58	GAACCCCGGGAACAGCTT	59
PtAM8	orange1.1t02415.1	GCCAAGATTTGCCTGATGGA	60	TCCGTCGGAACGTCTCCTT	59
PtAM9	Cs8g08810.1	AGCCCGGTCTTCACCTTCA	59	CTCGTGCGAGGGTTACGATAC	58
PtAM10	Cs6g16320.1	AGGACAGGCGATCCATGGT	59	TGCTACATGCACCTGCAAGAG	59
PtAM11	Cs7g20270.1	TCAATGGGCAGAGCGTTTC	58	TTGCTCCGGCAGGGAAT	59
PtAM13	Cs6g01730.1	TCAGAGCTTGCGGCTTCATAT	59	CATTTGCAATGAAACCCATGTT	58
PtAM19	Cs3g18690.1	GATGGCTGTGCCCGTAAGAT	59	TGATTTCGCCCCTTTAACTGA	58
PtAM21	orange1.1t01039.1	GAATTCCGGTCGGCTCAA	58	ACGGCGGTGCACATTCA	59
PtAM22	Cs6g20790.1	GCTGCGATGATAACCAAAGTCA	59	CCGCGGCCCCAGAA	60
PtAM23	Cs2g25740.1	TTCCTCGAGGCATTGCACTA	58	AGGAAACGTTGCGTCTAATGAGT	58
PtAM24	Cs7g04300.1	TCACTGCCATTTAGTCCTTGCA	59	GGAGGCTGAGAGCTGTTGGT	58
PtAM25	Cs8g16870.1	GGCACTCAAACGGCAGAATT	59	GCAGGCCGAGCCATCTC	59
PtAM26	Cs7g10070.1	TGGAACATCATTTCAGCGAGTT	58	GAGCAAGGCGGTCAGAAAGT	58
PtAM27	Cs6g08490.1	TCCGATGGCTCTGGGAAA	59	TTCGAAACGATAATGGAGCTCTT	58
PtAM28	Cs3g23360.1	CTGGAACCATTGACCGTTCAT	58	TTTCCCCGCTCCCAAGA	59
PtAM29	Cs4g02210.1	AGCGGCAGCACATGCAT	58	GAATAGTGTCTGGGCCCCAAT	59
PtAM32	Cs2g04940.1	GCAGACCAAACCAATGAGGAA	59	GGAGCCGCCTTTTGTATCC	58
PtAM33	Cs5g09830.1	TGCAATCAGCGGCAACAG	59	TGAGGGCCATCATTTCAAAGT	58
PtAM34	Cs2g15490.1	CTCGTGCGCTGCAAGATG	59	GCGAGCCGTCCATTGCT	59
PtAM35	orange1.1t05332.1	GAGCAAGAAACTGGCTCCAGAAT	60	CACCGCTTTGCCCTTCAG	59
PtAM36	Cs7g12680.1	GCCTTTGGGTGGGACGATAT	60	CGTTTGTACACATGGGTTCGA	58
PtAM37	orange1.1t04380.1	GCCTTTGGGTGGGACGATAT	60	CGTTTGTACACATGGGTTCGA	58
PtAM38	Cs7g21880.1	TCCCATGTGCAGCATTGC	59	AAAGATGTCGATGCCATTAGCA	58
PtAM39	Cs1g02540.1	TTTTTCCTCCAAGCATTTTCATG	59	GGCCCAGGAGGCAATTTCT	60
PtAM40	Cs4g02690.1	CGGCAGCGTTCTGGTTAAG	58	CAATGGTTGCTTGGCATCCT	60
PtAM47	Cs7g05270.1	GCTCAAGCCTTGGAATCTTCA	58	CACGGCTAATTGCGAAACATT	59
PtAM71	Cs2g20480.1	GGCACCTGCGATCACACTTA	58	AGTCCCTGCAATCGATTCCTT	59
PtAM72	Cs3g26960.1	TTCGCCACCGGATCTTTC	58	TCTCCGGTTGGGTTTAGTGAA	58
PtAM99	Cs4g05950.1	GGTATGGTCTAGCCAGCCTCAT	58	GGAGGCAAGAGGGTTGCA	58

## Sheet: Table S3
Table S3 List of construct and gene primers used in this study.
Primer name	Sequence (5’-3’)
pPtrFatGF	TAAAGTGATGCTGTCATTG
pPtrFatGR	ATTTCTTCTTGTTCGTTA
pPtrExo70F	TCGCCAGGTAATAAGCTAAGTGAATCC
pPtrExo70R	GATTGAACTTGATTGATACTGAATGTATG
pPtrPMI2F	ATACGTGGCTGCTGACTGGCCT
pPtrPMI2R	GTGAAGTTCTCTAGGTCTTGAAGATGAAC
pPtrChit2F	TCCTTTCTCTCTATCTTAGCCTCTTACG
pPtrChit2R	TTTTTTTCCCTCCTTGTTCAAGTTG
pPtrLipase3F	AGATTTGGGGTTAACGACTGATAGG
pPtrLipase3R	GGCTTGTAAGTTGTATCAGGTTG
RNAi-MtFatGF	AATTGTTCTAGTGACCGGTTGTGCC
RNAi-MtFatGR	GCCCATGGTGTTGAAATATTCCC
qPtreIF1alphF	CCCCAAAGAATCAGAAACCAT
qPtreIF1alphR	TGCCGAGCATACGAAGGAC
qPtrFatGF	GCAGTGGGAGCATCGTAAAT
qPtrFatGF	AAGTATCGGACATGGCAAGC
qMtFatGF	GCACAGGTCCATTAGCCGAA
qMtFatGR	GAGGCACAACTTGTTGCACC
qMtEF-F	GATTGCCACACCTCTCACAT
qMtEF-R	GGATTCTTTTGCACGTTCTTGG
qMtPT4F	TCAGCGAAGGTCTCAACCAC
qMtPT4R	CCTGTCATTTGGTGTTGCAGTG

## Sheet: Table S4
Table S4 Transcripts detected in all the six samples by RNA-seq. (Note: Length, length of gene; Uniq_reads_num, number of reads which aligned to just one position of gene, the total uniq_reads show in the Parentheses of the front rank; Coverage, the coverage of gene; RRKM, expression.)
GeneID	Length	CK1_Uniq_reads_num(4511077)	CK1_Coverage	CK1_RPKM	CK2_Uniq_reads_num(4710651)	CK2_Coverage	CK2_RPKM	CK3_Uniq_reads_num(4561824)	CK3_Coverage	CK3_RPKM	Gv1_Uniq_reads_num(4394569)	Gv1_Coverage	Gv1_RPKM	Gv2_Uniq_reads_num(4626108)	Gv2_Coverage	Gv2_RPKM	Gv3_Uniq_reads_num(4342686)	Gv3_Coverage	Gv3_RPKM	KEGG Orthology	GO Component	GO Function	GO Process	Blast nr
Cs3g21160	1478	45674	0.9865	6850.38	42352	0.9926	6083.01	61433	0.9824	9111.48	41409	0.9797	6375.35	34594	0.9851	5059.53	66502	0.9804	10361	-	-	-	-	gi|147857446|emb|CAN78649.1|/3.96007e-19/hypothetical protein VITISV_036363 [Vitis vinifera]
Cs7g25130	4416	28754	0.4339	1443.41	37048	0.4554	1780.96	13476	0.4135	668.95	33986	0.4194	1751.28	26423	0.4361	1293.41	10118	0.4044	527.603	-	-	-	-	gi|357488191|ref|XP_003614383.1|/1.64425e-118/hypothetical protein MTR_5g051000 [Medicago truncatula]
Cs2g03110	3028	24794	0.6159	1815.14	18102	0.5822	1269.08	20565	0.6473	1488.79	18141	0.6113	1363.29	18211	0.6298	1300.06	22913	0.5892	1742.48	K00430|1|1e-71|270|gmx:547513|peroxidase [EC:1.11.1.7]	-	GO:0005506//iron ion binding;GO:0003824//catalytic activity;GO:0016209//antioxidant activity	GO:0008152//metabolic process;GO:0006950//response to stress	gi|167367|gb|AAA99868.1|/9.45546e-72/peroxidase [Gossypium hirsutum]
Cs2g16860	1002	23561	0.8144	5212.5	25762	0.8144	5457.97	15896	0.8104	3477.62	25593	0.8124	5812.15	15594	0.8124	3364.14	12798	0.8114	2941.14	-	GO:0009536//plastid	-	GO:0050896//response to stimulus	gi|297841839|ref|XP_002888801.1|/2.8348e-26/hypothetical protein ARALYDRAFT_894906 [Arabidopsis lyrata subsp. lyrata]
Cs5g24520	4671	21319	0.8977	1011.76	19310	0.8471	877.59	24523	0.8416	1150.87	15943	0.8489	776.683	19283	0.8765	892.378	35462	0.9058	1748.22	-	-	-	-	gi|460405137|ref|XP_004248033.1|/1.06474e-24/PREDICTED: uncharacterized protein LOC101245993 [Solanum lycopersicum]
Cs2g16830	954	20881	0.9696	4852.02	22406	0.9706	4985.8	3053	0.9675	701.52	20065	0.9706	4786.02	17645	0.9696	3998.14	5047	0.9696	1218.22	-	-	-	-	gi|462420609|gb|EMJ24872.1|/6.83842e-38/hypothetical protein PRUPE_ppa012870mg [Prunus persica]
Cs7g23510	3449	19940	0.6268	1281.6	21898	0.6956	1347.82	17075	0.5694	1085.25	22723	0.648	1499.19	21442	0.664	1343.87	12831	0.5955	856.661	K09503|1|2e-92|293|mtr:MTR_4g050420|DnaJ homolog subfamily A member 2	-	-	-	gi|462407652|gb|EMJ12986.1|/1.2417e-92/hypothetical protein PRUPE_ppa006330mg [Prunus persica]
Cs3g27280	7445	19457	0.6614	579.337	15378	0.5664	438.484	17692	0.6195	520.923	13077	0.5304	399.694	13907	0.5295	403.788	15552	0.5891	481.02	K03781|1|1e-135|484|vvi:100232861|catalase [EC:1.11.1.6]	GO:0005777//peroxisome	GO:0005506//iron ion binding;GO:0004601//peroxidase activity	GO:0042743//hydrogen peroxide metabolic process;GO:0006950//response to stress	gi|262192812|gb|ACY30463.1|/5.90154e-158/catalase [Citrus maxima]
Cs4g06850	5653	10244	0.7148	401.708	9408	0.6731	353.295	16740	0.7674	649.139	7037	0.6936	283.265	9122	0.6963	348.815	15467	0.7357	630.041	K00695|1|0.0|557|pop:POPTR_826368|sucrose synthase [EC:2.4.1.13]	-	-	-	gi|6683114|dbj|BAA89049.1|/0/sucrose synthase [Citrus unshiu]
Cs3g21170	1393	10221	0.9088	1626.53	9585	0.9261	1460.7	11366	0.9052	1788.62	7347	0.9196	1200.17	7556	0.9189	1172.53	13146	0.8894	2173.12	-	-	-	-	gi|147857446|emb|CAN78649.1|/1.94285e-14/hypothetical protein VITISV_036363 [Vitis vinifera]
Cs8g16640	2211	10012	0.8204	1003.81	7634	0.7684	732.964	2242	0.7558	222.284	10171	0.7454	1046.79	10741	0.7888	1050.12	2926	0.7065	304.738	K09872|1|7e-83|306|rcu:RCOM_1356060|aquaporin PIP	GO:0016020//membrane	-	GO:0006810//transport	gi|255578852|ref|XP_002530280.1|/4.73396e-86/Aquaporin PIP2.1, putative [Ricinus communis]
Cs6g15300	7546	9769	0.8101	286.981	10517	0.8648	295.865	9641	0.7063	280.07	5505	0.8275	166.006	7206	0.8385	206.425	5932	0.6866	181.02	K05681|1|2e-28|128|cme:CMS467C|ATP-binding cassette, subfamily G (WHITE), member 2;K12843|3|2e-25|117|vvi:100248403|U4/U6 small nuclear ribonucleoprotein PRP3	GO:0044464//cell part	GO:0017111//nucleoside-triphosphatase activity;GO:0032559	GO:0009207	gi|224069796|ref|XP_002326416.1|/5.62765e-140/predicted protein [Populus trichocarpa]
orange1.1t05863	1493	9745	0.5177	1446.91	9970	0.6082	1417.6	78380	0.854	11508.2	9830	0.5532	1498.23	9490	0.6149	1374.01	22273	0.6296	3435.27	-	-	-	-	-
Cs7g31000	3986	9520	0.8118	529.443	21995	0.8369	1171.4	1242	0.7574	68.3039	15861	0.8309	905.476	15548	0.868	843.182	3754	0.8274	216.87	K15172|1|4e-29|129|vcn:VOLCADRAFT_106802|transcription elongation factor SPT5	-	GO:0005488//binding	-	gi|225448453|ref|XP_002269430.1|/0/PREDICTED: zinc finger CCCH domain-containing protein 29-like [Vitis vinifera]
Cs3g26970	2290	9196	0.5926	890.191	10926	0.5895	1012.85	3822	0.5659	365.861	11886	0.6009	1181.09	9629	0.5541	908.929	4838	0.5179	486.488	-	-	-	-	gi|26418686|gb|AAN78125.1|/1.9574e-34/dehydrin [Citrus x paradisi]
Cs8g18470	1499	8881	0.6177	1313.35	9685	0.6391	1371.57	12518	0.6298	1830.61	11236	0.7298	1705.67	12071	0.7378	1740.71	28100	0.7252	4316.64	-	-	-	-	gi|3308980|dbj|BAA31561.1|/4.629e-07/metallothionein-like protein [Citrus unshiu]
Cs7g24050	15305	8726	0.2084	126.387	12399	0.2172	171.978	4348	0.2273	62.2756	12185	0.2123	181.166	10249	0.203	144.755	4107	0.221	61.7921	K12190|1|3e-56|221|rcu:RCOM_0904150|ESCRT-II complex subunit VPS36	-	-	-	gi|357488191|ref|XP_003614383.1|/0/hypothetical protein MTR_5g051000 [Medicago truncatula]
Cs9g04300	2171	7809	0.5205	797.362	7836	0.4293	766.22	4197	0.5067	423.78	7901	0.4417	828.144	7235	0.4537	720.382	3406	0.4496	361.265	-	GO:0044424//intracellular part	-	-	gi|334854632|gb|AEH05972.1|/2.89747e-45/translationally controlled tumor protein [Hevea brasiliensis]
Cs5g32800	1404	7379	0.906	1165.07	7415	0.9202	1121.15	5365	0.8511	837.653	6863	0.9238	1112.32	8304	0.8597	1278.51	4686	0.8305	768.558	K00799|1|3e-77|287|rcu:RCOM_1439530|glutathione S-transferase [EC:2.5.1.18]	-	-	-	gi|329130894|gb|AEB77871.1|/1.13917e-76/phi class glutathione S-transferase protein [Bruguiera gymnorhiza]
Cs2g18220	3910	7379	0.6274	418.351	7951	0.6545	431.682	4717	0.6499	264.454	7523	0.6517	437.822	7509	0.6614	415.135	4204	0.6146	247.587	-	-	-	-	gi|224129336|ref|XP_002320559.1|/4.51344e-138/predicted protein [Populus trichocarpa]
Cs9g03340	5365	6724	0.6334	277.829	6803	0.5875	269.184	5550	0.6252	226.77	7649	0.6097	324.428	7037	0.6132	283.532	4861	0.6207	208.64	-	GO:0044424//intracellular part	GO:0005488//binding	-	gi|225435800|ref|XP_002285750.1|/3.9743e-128/PREDICTED: uncharacterized protein LOC100253534 [Vitis vinifera]
Cs2g30010	1248	6316	0.8149	1121.88	5932	0.8173	1009.03	8907	0.7877	1564.51	2691	0.7756	490.662	4407	0.8181	763.331	6045	0.7941	1115.38	-	-	-	-	gi|297745162|emb|CBI39154.3|/8.35608e-12/unnamed protein product [Vitis vinifera]
orange1.1t01892	2537	6207	0.7781	542.352	6169	0.7493	516.195	6608	0.7623	570.967	4504	0.769	403.982	4672	0.7793	398.077	5927	0.7714	537.967	K01251|1|1e-129|462|osa:4350455|adenosylhomocysteinase [EC:3.3.1.1]	-	-	-	gi|77550703|gb|ABA93500.1|/1.53318e-128/Adenosylhomocysteinase, putative, expressed [Oryza sativa Japonica Group]
Cs3g19060	4540	6062	0.8443	295.992	8066	0.8586	377.156	5626	0.748	271.647	4871	0.8731	244.144	4825	0.8819	229.734	4862	0.8487	246.604	K00360|1|2e-123|442|ppp:PHYPADRAFT_184973|nitrate reductase (NADH) [EC:1.7.1.1];K00387|5|3e-76|286|olu:OSTLU_3554|sulfite oxidase [EC:1.8.3.1]	-	GO:0008940//nitrate reductase activity;GO:0005506//iron ion binding;GO:0050662//coenzyme binding	GO:0042126//nitrate metabolic process	gi|24474446|gb|AAN15927.1|/0/nitrate reductase [Tilia platyphyllos]
Cs6g10270	2704	5694	0.4708	466.8	5962	0.4948	468.063	2605	0.4253	211.185	5593	0.466	470.676	5215	0.4811	416.9	2669	0.3698	227.292	K06689|1|2e-20|100|gmx:100802703|ubiquitin-conjugating enzyme E2 D/E [EC:6.3.2.19]	GO:0016020//membrane	GO:0019787//small conjugating protein ligase activity;GO:0032559	GO:0070646//protein modification by small protein removal;GO:0019941//modification-dependent protein catabolic process;GO:0032446//protein modification by small protein conjugation	gi|470144763|ref|XP_004308017.1|/4.33907e-20/PREDICTED: ubiquitin-conjugating enzyme E2 10-like isoform 1 [Fragaria vesca subsp. vesca]
orange1.1t03005	1605	5429	0.7308	749.833	4359	0.7726	576.542	4583	0.7813	625.945	4759	0.7645	674.721	5192	0.7931	699.268	4191	0.757	601.29	K09873|1|6e-62|236|ath:AT2G36830|aquaporin TIP	GO:0031224//intrinsic to membrane;GO:0000325//plant-type vacuole;GO:0044446//intracellular organelle part;GO:0031090//organelle membrane	GO:0022891//substrate-specific transmembrane transporter activity	GO:0055085//transmembrane transport;GO:0015840//urea transport	gi|359479339|ref|XP_003632259.1|/5.43832e-94/PREDICTED: aquaporin TIP1-1 isoform 2 [Vitis vinifera]
orange1.1t01755	3790	5419	0.6058	316.957	4783	0.5765	267.905	5550	0.6003	321.008	4711	0.6364	282.851	4272	0.5937	243.656	4240	0.581	257.613	K00789|1|0.0|756|rcu:RCOM_1343960|S-adenosylmethionine synthetase [EC:2.5.1.6]	-	-	-	gi|255548295|ref|XP_002515204.1|/0/s-adenosylmethionine synthetase, putative [Ricinus communis]
Cs6g05890	3181	5242	0.6778	365.303	5072	0.6982	338.481	5120	0.7098	352.832	5016	0.6885	358.821	5344	0.6784	363.151	5128	0.6944	371.215	K03283|1|0.0|1012|vvi:100253562|heat shock 70kDa protein 1/8	-	GO:0016628//oxidoreductase activity, acting on the CH-CH group of donors, NAD or NADP as acceptor;GO:0032559	GO:0008152//metabolic process;GO:0050896//response to stimulus	gi|225434984|ref|XP_002284008.1|/0/PREDICTED: heat shock cognate 70 kDa protein isoform 1 [Vitis vinifera]
Cs3g23180	4273	5238	0.6267	271.739	4616	0.7201	229.325	4888	0.6031	250.761	4809	0.7063	256.098	5246	0.7234	265.387	5268	0.6216	283.893	K01376|1|2e-60|233|ath:AT1G47128|[EC:3.4.22.-]	-	GO:0016628//oxidoreductase activity, acting on the CH-CH group of donors, NAD or NADP as acceptor;GO:0004175//endopeptidase activity	GO:0019538//protein metabolic process	gi|162459393|ref|NP_001105993.1|/3.27798e-65/cysteine protease component of protease-inhibitor complex precursor [Zea mays]
Cs5g02000	2662	5196	0.7851	432.694	7570	0.7821	603.68	3164	0.7153	260.549	7129	0.7874	609.403	6912	0.7814	561.28	2982	0.7806	257.953	-	-	-	-	gi|224075130|ref|XP_002304564.1|/1.31196e-53/predicted protein [Populus trichocarpa]
Cs6g16810	5408	5165	0.5734	211.716	5190	0.6196	203.728	3476	0.4275	140.898	5574	0.5891	234.538	5360	0.6709	214.246	3309	0.4064	140.897	K14771|1|3e-13|77.0|vcn:VOLCADRAFT_116880|U3 small nucleolar RNA-associated protein 19	-	GO:0005488//binding	-	gi|224086775|ref|XP_002307959.1|/2.72522e-80/predicted protein [Populus trichocarpa]
Cs4g08220	3793	5013	0.7303	292.978	4839	0.6842	270.827	5881	0.7137	339.883	4891	0.729	293.426	5712	0.7266	325.529	6322	0.681	383.807	K04079|1|0.0|1018|rcu:RCOM_0104810|molecular chaperone HtpG	GO:0044424//intracellular part	GO:0005515//protein binding;GO:0032559	GO:0044267//cellular protein metabolic process;GO:0050896//response to stimulus	gi|381144430|gb|AFF58923.1|/0/Hsp90 [Citrus sinensis]
Cs6g01660	2182	5007	0.7846	508.678	3672	0.7172	357.246	5997	0.8052	602.477	2355	0.7791	245.595	4592	0.7599	454.916	3500	0.7539	369.364	-	GO:0005576//extracellular region	GO:0046914//transition metal ion binding;GO:0004871//signal transducer activity;GO:0003824//catalytic activity;GO:0016209//antioxidant activity	GO:0008152//metabolic process	gi|449528275|ref|XP_004171130.1|/9.40273e-79/PREDICTED: germin-like protein 5-1-like [Cucumis sativus]
Cs8g05340	5479	4912	0.6271	198.736	4412	0.6474	170.944	5290	0.6213	211.649	4793	0.6574	199.063	4901	0.6109	193.36	4516	0.5751	189.799	K13126|1|2e-129|426|rcu:RCOM_0812530|polyadenylate-binding protein	-	GO:0005488//binding	-	gi|255555393|ref|XP_002518733.1|/2.3781e-128/polyadenylate-binding protein, putative [Ricinus communis]
Cs1g08620	4580	4876	0.5	236.003	4433	0.5144	205.471	5417	0.5664	259.272	4904	0.4939	243.651	4976	0.5251	234.855	4203	0.5142	211.318	K00487|1|6e-119|427|pop:POPTR_823837|trans-cinnamate 4-monooxygenase [EC:1.14.13.11]	-	GO:0016709//oxidoreductase activity, acting on paired donors, with incorporation or reduction of molecular oxygen, NAD(P)H as one donor, and incorporation of one atom of oxygen;GO:0005506//iron ion binding	GO:0008152//metabolic process	gi|8572559|gb|AAF66066.2|AF255014_1/2.75391e-126/cinnamate 4-hydroxylase CYP73 [Citrus sinensis]
Cs5g08710	1453	4840	0.8837	738.413	3753	0.7763	548.317	971	0.8341	146.492	2818	0.8266	441.326	4065	0.8871	604.755	1444	0.7337	228.846	K09873|1|1e-85|224|ath:AT4G17340|aquaporin TIP	GO:0000325//plant-type vacuole;GO:0031090//organelle membrane;GO:0031224//intrinsic to membrane;GO:0009536//plastid	GO:0005372//water transmembrane transporter activity;GO:0005275//amine transmembrane transporter activity	GO:0015843//methylammonium transport	gi|32363277|sp|Q41975.2|TIP22_ARATH/1.57157e-84/RecName: Full=Probable aquaporin TIP2-2; AltName: Full=Tonoplast intrinsic protein 2-2; Short=AtTIP2;2
Cs2g05690	2117	4817	0.6556	504.401	4537	0.5872	454.953	2448	0.6112	253.485	5336	0.6273	573.56	4980	0.6037	508.502	3102	0.573	337.414	-	-	-	GO:0009743//response to carbohydrate stimulus	gi|119367470|gb|ABL67651.1|/4.2553e-36/putative auxin-repressed/dormancy-associated protein [Citrus hybrid cultivar]
Cs1g20000	3141	4720	0.7182	333.115	4950	0.7211	334.546	7712	0.723	538.221	4760	0.6991	344.844	4663	0.6807	320.909	4781	0.7221	350.504	K09338|1|7e-43|169|ath:AT2G22430|homeobox-leucine zipper protein	-	-	-	gi|118488246|gb|ABK95942.1|/7.4773e-52/unknown [Populus trichocarpa]
Cs3g18360	3693	4687	0.5237	281.343	4091	0.4614	235.163	2605	0.4712	154.629	4363	0.5413	268.837	3976	0.4912	232.729	3412	0.4698	212.751	-	-	GO:0005543//phospholipid binding;GO:0046872//metal ion binding	-	gi|225459318|ref|XP_002285795.1|/1.11044e-126/PREDICTED: annexin D1 [Vitis vinifera]
Cs4g20130	6318	4611	0.7852	161.784	4696	0.7966	157.786	1681	0.7123	58.3243	6237	0.7631	224.636	6083	0.77	208.124	2178	0.7045	79.3816	K10144|1|9e-58|166|pop:POPTR_654056|RING finger and CHY zinc finger domain-containing protein 1 [EC:6.3.2.19]	-	GO:0046872//metal ion binding	-	gi|224092372|ref|XP_002309580.1|/1.14846e-56/predicted protein [Populus trichocarpa]
Cs4g14890	2516	4598	0.7643	405.115	11493	0.7695	969.71	732	0.7452	63.7767	8327	0.7591	753.116	7894	0.7754	678.22	2508	0.7528	229.54	K14861|1|1e-18|94.0|gmx:100777901|nucleolar pre-ribosomal-associated protein 1	-	GO:0016787//hydrolase activity	-	gi|462397479|gb|EMJ03147.1|/0/hypothetical protein PRUPE_ppa004524mg [Prunus persica]
Cs5g24680	2795	4595	0.5982	364.438	3770	0.551	286.338	2027	0.5191	158.977	3058	0.5571	248.966	3349	0.5996	259.011	2079	0.62	171.283	K01183|1|3e-22|105|osa:4338719|chitinase [EC:3.2.1.14]	GO:0044464//cell part	GO:0004553//hydrolase activity, hydrolyzing O-glycosyl compounds	GO:0010035//response to inorganic substance;GO:0016049//cell growth;GO:0009725//response to hormone stimulus;GO:0006026;GO:0009913//epidermal cell differentiation;GO:0009696//salicylic acid metabolic process;GO:0006970//response to osmotic stress;GO:0009699//phenylpropanoid biosynthetic process;GO:0006109//regulation of carbohydrate metabolic process	gi|312281587|dbj|BAJ33659.1|/1.69187e-67/unnamed protein product [Thellungiella halophila]
Cs2g17980	3067	4493	0.6003	324.745	5037	0.5683	348.64	6418	0.6638	458.72	5512	0.5556	408.958	5421	0.5771	382.076	3754	0.6329	281.853	K01078|1|1e-34|147|ath:AT1G14700|acid phosphatase [EC:3.1.3.2]	GO:0043231//intracellular membrane-bounded organelle	-	-	gi|224144254|ref|XP_002336123.1|/8.77024e-41/predicted protein [Populus trichocarpa]
Cs8g06360	2187	4488	0.5153	454.908	4390	0.5949	426.123	5874	0.4943	588.771	3738	0.6351	388.932	4029	0.5592	398.229	3347	0.6127	352.41	K13195|1|1e-17|90.1|pop:POPTR_712972|cold-inducible RNA-binding protein;K02965|3|1e-06|53.9|ath:AT5G47320|small subunit ribosomal protein S19;K13095|4|9e-06|50.8|pop:POPTR_423773|splicing factor 1	-	GO:0003676//nucleic acid binding	-	gi|171451986|dbj|BAG15857.1|/2.88226e-19/glycine-rich protein [Bruguiera gymnorhiza]
Cs8g17370	3312	4480	0.7271	299.852	3981	0.6549	255.165	4258	0.673	281.823	3808	0.6561	261.632	4588	0.7394	299.445	3685	0.5939	256.206	K00434|1|2e-44|104|pop:POPTR_821619|L-ascorbate peroxidase [EC:1.11.1.11]	-	GO:0016491//oxidoreductase activity	-	gi|221327589|gb|ACM17464.1|/1.13862e-54/ascorbate peroxidase 2 [Citrus maxima]
Cs3g06930	3450	4430	0.8423	284.646	5335	0.8478	328.272	2496	0.7803	158.594	4966	0.8791	327.545	4793	0.8788	300.312	2195	0.8099	146.507	K14514|1|0.0|930|vvi:100250496|ethylene-insensitive protein 3	-	-	-	gi|297382802|gb|ADI40102.1|/0/ethylene-insensitive 3-like 1 protein [Citrus sinensis]
Cs2g13100	3373	4374	0.8097	287.463	4324	0.8168	272.138	3160	0.753	205.368	4064	0.8162	274.171	4102	0.8349	262.884	3562	0.8248	243.175	-	-	-	-	gi|356534344|ref|XP_003535716.1|/7.35462e-81/PREDICTED: uncharacterized protein LOC100775954 [Glycine max]
Cs1g12600	5500	4369	0.6425	176.092	3911	0.6424	150.954	4497	0.6491	179.235	3838	0.638	158.791	3780	0.6424	148.564	4583	0.6218	191.88	K01115|1|0.0|1142|rcu:RCOM_0899520|phospholipase D [EC:3.1.4.4]	GO:0043231//intracellular membrane-bounded organelle;GO:0016020//membrane	GO:0046872//metal ion binding;GO:0004620//phospholipase activity	GO:0006650//glycerophospholipid metabolic process	gi|169160465|gb|ACA49723.1|/0/phospholipase D alpha [Citrus sinensis]
Cs5g32270	1848	4211	0.9378	505.13	4925	0.9394	565.748	5092	0.8653	604.015	2707	0.8891	333.327	3795	0.9177	443.909	3309	0.8896	412.322	K00430|1|7e-38|157|pop:POPTR_718485|peroxidase [EC:1.11.1.7]	-	GO:0005506//iron ion binding;GO:0003824//catalytic activity;GO:0016209//antioxidant activity	GO:0008152//metabolic process;GO:0006950//response to stress	gi|356503885|ref|XP_003520731.1|/1.849e-48/PREDICTED: peroxidase 3-like [Glycine max]
Cs3g21530	7511	4154	0.6428	122.599	3217	0.6119	90.9227	2770	0.6174	80.8432	2732	0.5971	82.7688	2901	0.6206	83.4899	2787	0.6417	85.4438	K10999|1|5e-98|276|pop:POPTR_818594|cellulose synthase A [EC:2.4.1.12]	GO:0031224//intrinsic to membrane	GO:0016759//cellulose synthase activity;GO:0046914//transition metal ion binding	GO:0045229//external encapsulating structure organization;GO:0009250//glucan biosynthetic process	gi|332356351|gb|AEE60899.1|/1.04563e-97/cellulose synthase [Populus tomentosa]
Cs9g12460	6580	4081	0.681	137.487	5439	0.7523	175.474	5359	0.5897	178.533	4140	0.747	143.172	4682	0.7716	153.812	3165	0.6182	110.762	K06617|1|6e-104|378|pop:POPTR_560522|raffinose synthase [EC:2.4.1.82]	-	-	-	gi|462399798|gb|EMJ05466.1|/2.80247e-103/hypothetical protein PRUPE_ppa001730mg [Prunus persica]
Cs7g31420	2382	3969	0.445	369.368	3256	0.4123	290.176	1299	0.4819	119.544	4374	0.4719	417.85	4423	0.4345	401.383	1337	0.4337	129.25	K09872|1|7e-128|201|osa:4330248|aquaporin PIP	GO:0031224//intrinsic to membrane	-	GO:0006810//transport	gi|292653525|gb|ADE34280.1|/2.664e-135/aquaporin PIP1;11 [Gossypium hirsutum]
Cs6g15430	2591	3945	0.7036	337.52	3729	0.6901	305.523	4809	0.6515	406.864	3216	0.7248	282.444	4171	0.7553	347.982	5575	0.7055	495.472	K01623|1|4e-173|484|pop:POPTR_836979|fructose-bisphosphate aldolase, class I [EC:4.1.2.13]	GO:0043231//intracellular membrane-bounded organelle;GO:0016020//membrane	GO:0046914//transition metal ion binding;GO:0016832//aldehyde-lyase activity	GO:0006970//response to osmotic stress;GO:0010038//response to metal ion;GO:0006007//glucose catabolic process	gi|224126027|ref|XP_002329643.1|/5.98271e-172/predicted protein [Populus trichocarpa]
Cs5g34040	4569	3922	0.8394	190.286	4153	0.8728	192.957	2527	0.596	121.24	4049	0.8654	201.656	3761	0.8201	177.937	2386	0.5901	120.252	K13201|1|2e-19|97.4|smo:SELMODRAFT_44478|nucleolysin TIA-1/TIAR	-	GO:0005488//binding	-	gi|297741313|emb|CBI32444.3|/1.69319e-67/unnamed protein product [Vitis vinifera]
Cs2g16040	1571	3855	0.8771	543.961	3509	0.8581	474.161	9308	0.8765	1298.8	3293	0.8746	476.979	3667	0.8854	504.567	4109	0.8765	602.284	K16040|1|3e-130|463|vvi:100233030|trans-resveratrol di-O-methyltransferase [EC:2.1.1.240];K13230|2|8e-59|226|zma:100147731|2,4,7-trihydroxy-1,4-benzoxazin-3-one-glucoside 7-O-methyltransferase [EC:2.1.1.241];K05279|3|2e-31|135|aly:ARALYDRAFT_495497|flavonol 3-O-methyltransferase [EC:2.1.1.76]	-	GO:0008171//O-methyltransferase activity	-	gi|225446491|ref|XP_002278211.1|/1.57384e-146/PREDICTED: 8-hydroxyquercetin 8-O-methyltransferase [Vitis vinifera]
Cs3g15900	2675	3833	0.4004	317.64	8964	0.5159	711.373	1130	0.4037	92.6011	6459	0.5245	549.446	6654	0.5686	537.704	2031	0.4658	174.835	-	-	-	-	gi|255538086|ref|XP_002510108.1|/2.17187e-64/zinc finger protein, putative [Ricinus communis]
Cs5g05240	4286	3799	0.6706	196.488	3804	0.7403	188.412	3214	0.7683	164.382	3475	0.6834	184.496	3999	0.7501	201.69	3200	0.7056	171.925	K00128|1|2e-93|159|rcu:RCOM_1511330|aldehyde dehydrogenase (NAD+) [EC:1.2.1.3]	-	GO:0016620//oxidoreductase activity, acting on the aldehyde or oxo group of donors, NAD or NADP as acceptor	GO:0008152//metabolic process	gi|255540719|ref|XP_002511424.1|/2.62967e-92/aldehyde dehydrogenase, putative [Ricinus communis]
Cs9g03630	1603	3794	0.5633	524.667	3317	0.582	439.269	7314	0.6956	1000.19	4191	0.6226	594.933	4993	0.6656	673.306	6733	0.6993	967.201	-	-	-	-	gi|116643152|gb|ABK06393.1|/1.53592e-72/stress-related protein [Citrus sinensis]
Cs1g13720	8556	3734	0.6307	96.7438	3662	0.6417	90.8587	6566	0.657	168.225	3023	0.6286	80.3991	3967	0.6343	100.225	3960	0.6393	106.578	K12843|1|4e-13|77.4|vvi:100248403|U4/U6 small nuclear ribonucleoprotein PRP3;K05681|5|1e-12|75.5|cme:CMS467C|ATP-binding cassette, subfamily G (WHITE), member 2	-	-	-	gi|147795710|emb|CAN61052.1|/0/hypothetical protein VITISV_026320 [Vitis vinifera]
Cs7g31410	1534	3689	0.8012	533.093	2973	0.7262	411.423	676	0.7953	96.6013	3976	0.7549	589.8	4618	0.8018	650.748	1259	0.7595	188.991	K09872|1|3e-74|162|aly:ARALYDRAFT_912203|aquaporin PIP	GO:0016020//membrane	-	-	gi|13486940|dbj|BAB40142.1|/2.45362e-111/plasma membrane intrinsic protein 1-1 [Pyrus communis]
Cs2g10690	4567	3670	0.5393	178.137	3776	0.4211	175.517	2873	0.4642	137.901	4530	0.4508	225.71	3727	0.4705	176.406	2841	0.527	143.246	K08515|1|3e-35|92.8|pop:POPTR_746680|vesicle-associated membrane protein 7	-	-	-	gi|357462277|ref|XP_003601420.1|/2.54597e-39/hypothetical protein MTR_3g080510 [Medicago truncatula]
Cs6g09400	2633	3631	0.8994	305.7	8455	0.9533	681.682	726	0.8853	60.4432	6992	0.9692	604.275	6142	0.9111	504.247	1984	0.9362	173.513	-	-	GO:0016741	GO:0006730//one-carbon metabolic process	gi|224140531|ref|XP_002323636.1|/0/predicted protein [Populus trichocarpa]
Cs8g20410	3936	3603	0.7309	202.922	3908	0.687	210.775	9648	0.8158	537.333	2961	0.7302	171.186	3502	0.7548	192.329	9306	0.7912	544.439	K01953|1|2e-153|251|pop:POPTR_722643|asparagine synthase (glutamine-hydrolysing) [EC:6.3.5.4]	-	GO:0016884//carbon-nitrogen ligase activity, with glutamine as amido-N-donor;GO:0000166//nucleotide binding	GO:0009642//response to light intensity;GO:0009746;GO:0009267//cellular response to starvation;GO:0006520//cellular amino acid metabolic process;GO:0034285	gi|224103925|ref|XP_002313246.1|/3.1406e-152/predicted protein [Populus trichocarpa]
Cs3g21590	7469	3601	0.5341	106.876	2969	0.5049	84.3853	2747	0.4922	80.6228	2038	0.5165	62.0905	2837	0.538	82.1072	2489	0.4986	76.7369	K02925|1|1e-117|424|rcu:RCOM_0959710|large subunit ribosomal protein L3e	GO:0030529//ribonucleoprotein complex	GO:0005198//structural molecule activity	GO:0010467//gene expression	gi|255566636|ref|XP_002524302.1|/1.92717e-116/60S ribosomal protein L3, putative [Ricinus communis]
Cs2g05560	1484	3596	0.8235	537.162	2840	0.7911	406.259	1177	0.7594	173.862	3102	0.75	475.654	2253	0.7473	328.18	2220	0.7244	344.477	-	-	-	-	gi|224125570|ref|XP_002329837.1|/1.78739e-19/predicted protein [Populus trichocarpa]
Cs5g33470	6654	3575	0.5941	119.1	4294	0.5448	136.993	2559	0.5672	84.3042	4350	0.5597	148.761	5639	0.5816	183.191	3291	0.6028	113.89	K00695|1|9e-116|193|pop:POPTR_830445|sucrose synthase [EC:2.4.1.13]	-	GO:0035251//UDP-glucosyltransferase activity	GO:0005984//disaccharide metabolic process	gi|6682841|dbj|BAA88904.1|/4.56782e-126/sucrose synthase [Citrus unshiu]
Cs4g11190	2538	3558	0.4878	310.766	3813	0.5032	318.929	1707	0.4539	147.436	3900	0.5461	349.669	4511	0.5682	384.207	2837	0.5433	257.4	K08770|1|0.0|882|mtr:MTR_8g018230|ubiquitin C	-	-	-	gi|460405695|ref|XP_004248311.1|/0/PREDICTED: polyubiquitin-like isoform 1 [Solanum lycopersicum]
orange1.1t00442	5410	3551	0.8124	145.503	3921	0.7919	153.857	5009	0.7786	202.962	3780	0.7961	158.993	3463	0.7856	138.369	2766	0.8427	117.733	-	-	-	-	gi|224064112|ref|XP_002301387.1|/4.42499e-68/predicted protein [Populus trichocarpa]
Cs5g06870	4168	3543	0.3628	188.436	3434	0.321	174.901	2848	0.3524	149.787	3128	0.3335	170.774	3528	0.3656	182.972	3073	0.3565	169.776	K00134|1|2e-40|117|mtr:MTR_3g085850|glyceraldehyde 3-phosphate dehydrogenase [EC:1.2.1.12]	-	GO:0005488//binding;GO:0016620//oxidoreductase activity, acting on the aldehyde or oxo group of donors, NAD or NADP as acceptor	GO:0008152//metabolic process	gi|462406258|gb|EMJ11722.1|/5.48792e-40/hypothetical protein PRUPE_ppa008250mg [Prunus persica]
Cs3g21580	1896	3541	0.7722	414.007	2809	0.7321	314.509	2744	0.7484	317.254	1653	0.7268	198.389	2415	0.7215	275.336	1869	0.7046	226.993	K11818|1|5e-56|217|aly:ARALYDRAFT_913321|cytochrome P450, family 83, subfamily B, polypeptide 1 [EC:1.14.-.-];K00517|5|1e-55|216|ath:AT3G26290|[EC:1.14.-.-]	-	GO:0016709//oxidoreductase activity, acting on paired donors, with incorporation or reduction of molecular oxygen, NAD(P)H as one donor, and incorporation of one atom of oxygen;GO:0005506//iron ion binding	GO:0008152//metabolic process	gi|302142620|emb|CBI19823.3|/4.07512e-75/unnamed protein product [Vitis vinifera]
Cs6g16900	3779	3513	0.5329	206.073	2743	0.5758	154.088	2324	0.5165	134.81	2841	0.5755	171.072	2421	0.5322	138.485	3242	0.601	197.55	K07375|1|1e-118|426|zma:100381281|tubulin beta	GO:0032991//macromolecular complex;GO:0015630//microtubule cytoskeleton	GO:0017111//nucleoside-triphosphatase activity;GO:0032561//guanyl ribonucleotide binding	GO:0043623//cellular protein complex assembly;GO:0009207;GO:0007017//microtubule-based process	gi|460407768|ref|XP_004249322.1|/1.89706e-117/PREDICTED: tubulin beta-4 chain-like [Solanum lycopersicum]
Cs1g07410	5726	3511	0.5131	135.925	3565	0.5365	132.168	2329	0.5419	89.162	3839	0.5706	152.563	3913	0.5421	147.721	2708	0.5494	108.903	-	GO:0016020//membrane;GO:0043231//intracellular membrane-bounded organelle	GO:0005488//binding	-	gi|359493838|ref|XP_002285016.2|/3.44739e-41/PREDICTED: uncharacterized protein LOC100267528 [Vitis vinifera]
Cs5g15920	3884	3487	0.7482	199.018	3269	0.7691	178.671	1958	0.7806	110.508	2750	0.7608	161.115	3293	0.7518	183.272	2161	0.7812	128.12	K03234|1|0.0|1578|gmx:100804251|elongation factor 2	-	GO:0017111//nucleoside-triphosphatase activity;GO:0008135//translation factor activity, nucleic acid binding;GO:0032561//guanyl ribonucleotide binding	GO:0006412//translation;GO:0009207	gi|356525774|ref|XP_003531498.1|/0/PREDICTED: elongation factor 2-like [Glycine max]
Cs5g11260	2042	3480	0.4721	377.784	3279	0.5186	340.883	2068	0.5044	222.002	3299	0.4775	367.629	3072	0.4868	325.199	2170	0.5103	244.707	K03263|1|6e-33|110|mtr:MTR_5g042990|translation initiation factor 5A	-	GO:0043021//ribonucleoprotein complex binding;GO:0008135//translation factor activity, nucleic acid binding	GO:0006448//regulation of translational elongation;GO:0006449//regulation of translational termination;GO:0018205//peptidyl-lysine modification	gi|357487319|ref|XP_003613947.1|/7.909e-32/Eukaryotic translation initiation factor 5A [Medicago truncatula]
Cs6g21580	2897	3444	0.6707	263.533	3521	0.6562	258.01	2477	0.6565	187.43	3178	0.6538	249.626	3003	0.6645	224.074	2737	0.6724	217.554	K13210|1|1e-12|74.3|aly:ARALYDRAFT_481452|far upstream element-binding protein	-	-	-	gi|224116092|ref|XP_002332006.1|/2.14467e-65/predicted protein [Populus trichocarpa]
Cs6g11570	1502	3426	0.8395	505.635	2543	0.8415	359.414	1781	0.8282	259.929	2588	0.8362	392.083	1645	0.8282	236.745	4873	0.8648	747.082	-	-	-	-	gi|255559090|ref|XP_002520567.1|/3.53744e-23/Repetitive proline-rich cell wall protein 2 precursor, putative [Ricinus communis]
orange1.1t02505	5747	3379	0.4441	130.337	3556	0.4465	131.353	2928	0.4166	111.684	4121	0.4124	163.172	3900	0.4265	146.692	2871	0.41	115.036	-	GO:0032991//macromolecular complex;GO:0009536//plastid	GO:0003676//nucleic acid binding	GO:0010467//gene expression	gi|255576440|ref|XP_002529112.1|/2.04322e-17/lupus la ribonucleoprotein, putative [Ricinus communis]
Cs2g05090	2020	3361	0.8163	368.839	2839	0.8416	298.355	3716	0.8842	403.261	1725	0.8629	194.322	2846	0.8851	304.556	2443	0.855	278.493	K15400|1|5e-36|99.8|vvi:100245819|omega-hydroxypalmitate O-feruloyl transferase [EC:2.3.1.188]	-	-	-	gi|255563062|ref|XP_002522535.1|/1.6014e-149/3'-N-debenzoyl-2'-deoxytaxol N-benzoyltransferase, putative [Ricinus communis]
Cs9g02900	1456	3360	0.8407	511.561	2832	0.8723	412.906	2775	0.8276	417.795	1601	0.7905	250.215	2969	0.8441	440.791	1722	0.8242	272.341	K06892|1|2e-49|130|pop:POPTR_550478|;K05277|3|2e-43|103|gmx:547615|leucoanthocyanidin dioxygenase [EC:1.14.11.19];K05278|5|7e-39|113|rcu:RCOM_1031460|flavonol synthase [EC:1.14.11.23]	-	GO:0016701//oxidoreductase activity, acting on single donors with incorporation of molecular oxygen;GO:0016706//oxidoreductase activity, acting on paired donors, with incorporation or reduction of molecular oxygen, 2-oxoglutarate as one donor, and incorporation of one atom each of oxygen into both donors	GO:0008152//metabolic process	gi|354696022|gb|AER36089.1|/0/citrus dioxygenase [Citrus limetta]
Cs8g06590	1121	3343	0.3381	661.075	2783	0.3827	527.019	1199	0.3301	234.463	3025	0.3818	614.05	1986	0.3372	382.964	2621	0.3327	538.397	-	-	-	-	gi|224105409|ref|XP_002313801.1|/5.87306e-22/predicted protein [Populus trichocarpa]
Cs9g19020	1844	3330	0.9908	400.316	2542	0.9751	292.64	3389	0.9772	402.877	1724	0.9745	212.745	2882	0.9751	337.845	1792	0.994	223.779	K00102|1|2e-06|52.4|olu:OSTLU_46355|D-lactate dehydrogenase (cytochrome) [EC:1.1.2.4]	-	-	-	gi|358348153|ref|XP_003638113.1|/1.08143e-157/Reticuline oxidase [Medicago truncatula]
Cs5g04630	828	3300	0.907	883.494	3401	0.9058	871.958	3813	0.9058	1009.48	1247	0.9058	342.705	2521	0.9058	658.153	2554	0.9058	710.284	-	-	-	-	gi|255540843|ref|XP_002511486.1|/1.17647e-44/Rhicadhesin receptor precursor, putative [Ricinus communis]
Cs9g17940	4780	3287	0.6492	152.437	3243	0.6613	144.025	3682	0.6287	168.856	2781	0.6843	132.39	3273	0.6513	148.014	4116	0.6257	198.285	K03234|1|0.0|1600|gmx:100804251|elongation factor 2	-	GO:0017111//nucleoside-triphosphatase activity;GO:0008135//translation factor activity, nucleic acid binding;GO:0032561//guanyl ribonucleotide binding	GO:0006412//translation;GO:0009207	gi|356525774|ref|XP_003531498.1|/0/PREDICTED: elongation factor 2-like [Glycine max]
Cs8g07560	3250	3275	0.9172	223.382	4968	0.9335	324.502	628	0.8975	42.3582	2905	0.9348	203.398	2833	0.9212	188.429	1589	0.9111	112.585	K01583|1|0.0|1014|pop:POPTR_713160|arginine decarboxylase [EC:4.1.1.19]	-	GO:0016831//carboxy-lyase activity	GO:0006525//arginine metabolic process;GO:0006596//polyamine biosynthetic process	gi|332739606|gb|AEE99192.1|/0/arginine decarboxylase [Citrus trifoliata]
Cs1g16690	3143	3246	0.7181	228.941	2856	0.7089	192.9	3961	0.6631	276.262	2578	0.735	186.648	2903	0.7506	199.658	2947	0.643	215.912	K09286|1|1e-105|382|vvi:100248027|EREBP-like factor	-	-	-	gi|62526569|gb|AAX84670.1|/1.04562e-105/ethylene response factor [Manihot esculenta]
Cs7g01340	3170	3220	0.8558	225.173	2653	0.8265	177.663	4476	0.8546	309.523	2787	0.8032	200.061	2491	0.8006	169.863	4475	0.8432	325.069	K01188|1|2e-57|166|rcu:RCOM_0827440|beta-glucosidase [EC:3.2.1.21]	-	GO:0043167//ion binding;GO:0008422//beta-glucosidase activity	GO:0005975//carbohydrate metabolic process	gi|224121010|ref|XP_002330881.1|/1.88544e-59/predicted protein [Populus trichocarpa]
Cs7g27470	6742	3215	0.5371	105.709	3125	0.4816	98.3967	3497	0.4729	113.702	2762	0.5443	93.222	3107	0.5313	99.6178	3479	0.4926	118.825	K03231|1|7e-159|561|rcu:RCOM_1101130|elongation factor 1-alpha	GO:0044424//intracellular part	GO:0017111//nucleoside-triphosphatase activity;GO:0008135//translation factor activity, nucleic acid binding;GO:0004779//sulfate adenylyltransferase activity;GO:0032561//guanyl ribonucleotide binding	GO:0006412//translation;GO:0009207	gi|255574227|ref|XP_002528028.1|/9.10348e-158/elongation factor 1-alpha, putative [Ricinus communis]
Cs5g20950	4585	3178	0.7647	153.651	2931	0.7815	135.705	2771	0.7535	132.483	3293	0.718	163.432	3030	0.7638	142.852	3389	0.7621	170.206	-	GO:0009532//plastid stroma	GO:0070011//peptidase activity, acting on L-amino acid peptides	GO:0019538//protein metabolic process	gi|224130988|ref|XP_002320974.1|/1.6091e-153/predicted protein [Populus trichocarpa]
Cs3g20830	3666	3171	0.5556	191.745	4889	0.5821	283.104	1612	0.554	96.3905	5847	0.6508	362.931	6578	0.6192	387.87	3774	0.7032	237.056	K00001|1|1e-76|212|rcu:RCOM_0138590|alcohol dehydrogenase [EC:1.1.1.1]	-	GO:0016491//oxidoreductase activity;GO:0046914//transition metal ion binding	GO:0008152//metabolic process	gi|68138959|gb|AAY86033.1|/4.57873e-83/alcohol dehydrogenase [Citrus x paradisi]
Cs7g05150	7573	3141	0.6447	91.9432	3008	0.6382	84.3197	2965	0.567	85.8259	2205	0.584	66.2559	2326	0.5677	66.3936	3064	0.6087	93.1671	K10999|1|3e-106|386|pop:POPTR_418524|cellulose synthase A [EC:2.4.1.12]	GO:0031224//intrinsic to membrane	GO:0016759//cellulose synthase activity;GO:0046914//transition metal ion binding	GO:0045229//external encapsulating structure organization;GO:0009250//glucan biosynthetic process	gi|37725361|gb|AAO25536.1|/3.12991e-106/cellulose synthase [Populus tremuloides]
Cs6g19380	2623	3113	0.8807	263.088	3866	0.9295	312.883	1036	0.8704	86.5811	3919	0.9222	339.986	3383	0.9093	278.797	1164	0.8353	102.187	K09843|1|0.0|248|pop:POPTR_783291|(+)-abscisic acid 8'-hydroxylase [EC:1.14.13.93]	-	GO:0016491//oxidoreductase activity;GO:0005506//iron ion binding	-	gi|367465454|gb|AEX15511.1|/0/ABA 8'-hydroxylase [Citrus sinensis]
Cs4g02450	2552	3111	0.7296	270.233	4705	0.7257	391.379	1158	0.6799	99.4694	4063	0.7198	362.285	3672	0.7896	311.033	2253	0.7159	203.293	K08679|1|0.0|782|rcu:RCOM_0782170|UDP-glucuronate 4-epimerase [EC:5.1.3.6]	-	GO:0048037//cofactor binding;GO:0016857//racemase and epimerase activity, acting on carbohydrates and derivatives	GO:0006139//nucleobase-containing compound metabolic process	gi|462419317|gb|EMJ23580.1|/0/hypothetical protein PRUPE_ppa006006mg [Prunus persica]
Cs9g14320	1263	3091	0.7268	542.52	2196	0.7102	369.103	1616	0.7253	280.478	1634	0.7498	294.396	1822	0.711	311.838	1476	0.6873	269.107	K02355|1|9e-18|89.7|vvi:100257414|elongation factor G;K01051|2|2e-15|82.0|rcu:RCOM_0417480|pectinesterase [EC:3.1.1.11]	-	GO:0004091//carboxylesterase activity;GO:0030234//enzyme regulator activity	-	gi|462416937|gb|EMJ21674.1|/8.08267e-71/hypothetical protein PRUPE_ppa011831mg [Prunus persica]
Cs7g29010	3418	3056	0.5758	198.199	3513	0.62	218.185	4545	0.6103	291.49	2792	0.6279	185.878	3049	0.6141	192.828	4000	0.6583	269.482	K03283|1|0.0|1000|pop:POPTR_563887|heat shock 70kDa protein 1/8	-	GO:0016628//oxidoreductase activity, acting on the CH-CH group of donors, NAD or NADP as acceptor;GO:0032559	GO:0008152//metabolic process;GO:0050896//response to stimulus	gi|189380223|gb|ACD93209.1|/0/heat shock protein 70 [Camellia sinensis]
Cs8g18060	2888	3041	0.5225	233.42	2817	0.5197	207.066	1624	0.562	123.268	2509	0.4172	197.691	2570	0.3809	192.362	1579	0.5613	125.9	K05765|1|7e-65|247|rcu:RCOM_0390170|cofilin	GO:0044464//cell part	GO:0008092//cytoskeletal protein binding	-	gi|255584766|ref|XP_002533101.1|/8.97804e-64/actin depolymerizing factor, putative [Ricinus communis]
Cs9g05220	4158	3040	0.7391	162.072	2017	0.6284	102.977	2829	0.7338	149.145	1514	0.6385	82.8562	1799	0.6455	93.5257	4689	0.7496	259.679	K08145|1|8e-21|73.9|pop:POPTR_764739|MFS transporter, SP family, solute carrier family 2 (facilitated glucose transporter), member 8	-	GO:0005215//transporter activity	-	gi|224110524|ref|XP_002315546.1|/3.52562e-60/predicted protein [Populus trichocarpa]
Cs1g23090	4436	3027	0.8163	151.266	2868	0.8377	137.248	682	0.5888	33.7019	2215	0.8632	113.623	1961	0.8429	95.5587	1273	0.7029	66.0813	K00423|1|1e-71|244|ath:AT1G55570|L-ascorbate oxidase [EC:1.10.3.3]	GO:0005618//cell wall	GO:0046914//transition metal ion binding;GO:0016682//oxidoreductase activity, acting on diphenols and related substances as donors, oxygen as acceptor	GO:0008152//metabolic process;GO:0009628//response to abiotic stimulus	gi|462400357|gb|EMJ06025.1|/5.50164e-122/hypothetical protein PRUPE_ppa003926mg [Prunus persica]
Cs3g27380	3495	3025	0.39	191.866	2931	0.394	178.028	2907	0.3705	182.331	2646	0.3668	172.277	2811	0.396	173.859	2474	0.3983	163.002	K10802|1|1e-07|44.3|vvi:100257544|high mobility group protein B1	-	-	-	gi|225457566|ref|XP_002272299.1|/9.8023e-09/PREDICTED: high mobility group-like isoform 1 [Vitis vinifera]
Cs3g23070	1938	3020	0.8922	345.44	5483	0.8927	600.598	1018	0.8591	115.148	5079	0.9216	596.36	4774	0.9216	532.492	1595	0.8803	189.517	K09422|1|1e-86|319|vvi:100233128|myb proto-oncogene protein, plant	-	-	-	gi|340396210|gb|AEK32395.1|/2.8478e-140/putative R2R3-MYB transcription factor [Citrus sinensis]
Cs1g16180	3046	2997	0.7406	218.111	2043	0.6586	142.383	1433	0.6904	103.128	2774	0.6921	207.234	1776	0.6523	126.037	2279	0.8112	172.288	-	-	-	-	gi|296087864|emb|CBI35120.3|/3.16932e-67/unnamed protein product [Vitis vinifera]
Cs2g13550	4223	2988	0.5773	156.848	2885	0.5937	145.025	3914	0.5927	203.171	2374	0.6557	127.921	2840	0.6098	145.372	3609	0.5804	196.792	K02133|1|4e-150|286|rcu:RCOM_0275220|F-type H+-transporting ATPase subunit beta [EC:3.6.3.14]	-	-	-	gi|231586|sp|P29685.1|ATPBM_HEVBR/1.12754e-149/RecName: Full=ATP synthase subunit beta, mitochondrial; Flags: Precursor
Cs9g08000	3670	2980	0.3975	179.999	3480	0.4125	201.295	4673	0.3986	279.12	3199	0.3905	198.35	3147	0.3965	185.36	2637	0.3935	165.457	K00924|1|6e-77|288|osa:4342410|[EC:2.7.1.-];K07198|3|2e-55|216|sbi:SORBI_03g033530|5'-AMP-activated protein kinase, catalytic alpha subunit [EC:2.7.11.11]	-	GO:0005488//binding;GO:0016301//kinase activity	-	gi|449467251|ref|XP_004151337.1|/8.57395e-115/PREDICTED: CBL-interacting serine/threonine-protein kinase 7-like [Cucumis sativus]
Cs3g21250	7835	2952	0.687	83.5213	3012	0.6941	81.6084	3253	0.7033	91.0137	2725	0.7057	79.1428	2991	0.6956	82.5205	2585	0.7109	75.9737	K03243|1|4e-129|376|vvi:100242745|translation initiation factor 5B	GO:0016020//membrane	GO:0003723//RNA binding;GO:0000166//nucleotide binding	GO:0044238//primary metabolic process;GO:0044237//cellular metabolic process	gi|462415389|gb|EMJ20126.1|/1.97395e-134/hypothetical protein PRUPE_ppa001745mg [Prunus persica]
Cs2g23520	3574	2889	0.6142	179.19	2804	0.6212	166.549	2592	0.6189	158.98	2715	0.596	172.862	2907	0.6153	175.823	2429	0.6542	156.5	K05863|1|1e-59|230|rcu:RCOM_1173510|solute carrier family 25 (mitochondrial adenine nucleotide translocator), member 4/5/6/31	GO:0019866//organelle inner membrane;GO:0043231//intracellular membrane-bounded organelle;GO:0031224//intrinsic to membrane	-	GO:0006810//transport	gi|255553691|ref|XP_002517886.1|/1.44267e-58/ADP,ATP carrier protein, putative [Ricinus communis]
Cs4g11150	2868	2877	0.7113	222.372	2921	0.7137	216.208	4513	0.622	344.943	1929	0.6785	153.051	2191	0.644	165.138	2686	0.6342	215.659	K08770|1|0.0|1028|mtr:MTR_8g018230|ubiquitin C	-	-	-	gi|357513725|ref|XP_003627151.1|/0/Ubiquitin [Medicago truncatula]
Cs1g05000	3103	2865	0.6194	204.674	2328	0.5711	159.265	2391	0.5723	168.912	2197	0.6236	161.114	2109	0.584	146.919	2388	0.6088	177.212	K10355|1|0.0|429|ath:AT5G09810|actin, other eukaryote;K05692|4|0.0|426|pop:POPTR_561252|actin beta/gamma 1	GO:0043232	GO:0032559	-	gi|224055984|ref|XP_002298710.1|/0/actin 1 [Populus trichocarpa]
Cs6g11350	5621	2855	0.812	112.593	2762	0.7967	104.311	1350	0.7972	52.648	2751	0.7999	111.368	3044	0.8559	117.062	1313	0.7938	53.7889	K09291|1|6e-15|82.8|mtr:MTR_2g063480|nucleoprotein TPR;K10400|4|2e-12|74.7|cme:CMO070C|kinesin family member 15	-	-	-	gi|224086600|ref|XP_002307915.1|/0/predicted protein [Populus trichocarpa]
Cs9g10440	1731	2853	0.7678	365.363	3116	0.6759	382.137	4351	0.7631	551.002	2280	0.7568	299.724	2862	0.7198	357.402	2322	0.6482	308.892	K00799|1|3e-37|155|vvi:100251970|glutathione S-transferase [EC:2.5.1.18]	-	GO:0016846//carbon-sulfur lyase activity	-	gi|225434762|ref|XP_002281664.1|/2.73228e-38/PREDICTED: glutathione S-transferase U7 isoform 2 [Vitis vinifera]
Cs6g09140	2812	2846	0.49	224.357	2717	0.4712	205.113	2088	0.495	162.771	2744	0.4314	222.051	2826	0.4548	217.241	2341	0.5142	191.702	K02987|1|3e-71|268|rcu:RCOM_1378650|small subunit ribosomal protein S4e	GO:0030529//ribonucleoprotein complex	GO:0003723//RNA binding;GO:0005198//structural molecule activity	GO:0010467//gene expression	gi|255648349|gb|ACU24626.1|/2.80973e-70/unknown [Glycine max]
Cs9g06930	3960	2826	0.7955	158.196	2893	0.7492	155.086	3033	0.7624	167.895	3079	0.8	176.929	2962	0.7937	161.687	2755	0.7447	160.202	-	-	-	-	gi|224099807|ref|XP_002311627.1|/4.44566e-125/predicted protein [Populus trichocarpa]
Cs5g08020	5030	2822	0.4252	124.368	2763	0.4352	116.609	3319	0.4612	144.644	2686	0.4612	121.513	2927	0.4636	125.788	2777	0.4199	127.13	K13199|1|1e-23|70.1|rcu:RCOM_0192250|plasminogen activator inhibitor 1 RNA-binding protein	-	-	-	gi|255581960|ref|XP_002531778.1|/1.69213e-22/Plasminogen activator inhibitor 1 RNA-binding protein, putative [Ricinus communis]
orange1.1t00168	3336	2812	0.5908	186.857	2612	0.5612	166.213	1550	0.5653	101.851	2726	0.5381	185.945	2802	0.5171	181.563	1921	0.5462	132.6	K02985|1|1e-47|190|vvi:100266287|small subunit ribosomal protein S3e	GO:0030529//ribonucleoprotein complex	GO:0003676//nucleic acid binding;GO:0005198//structural molecule activity	GO:0010467//gene expression	gi|462397970|gb|EMJ03638.1|/1.4477e-47/hypothetical protein PRUPE_ppa009932mg [Prunus persica]
Cs5g20510	3464	2800	0.4544	179.184	2459	0.4021	150.695	1534	0.3865	97.0753	2352	0.4694	154.505	2482	0.4166	154.885	1905	0.4619	126.636	-	-	-	GO:0009414//response to water deprivation	gi|255585293|ref|XP_002533345.1|/8.83679e-130/Late embryogenesis abundant protein Lea14-A, putative [Ricinus communis]
Cs7g30280	943	2800	0.6861	658.212	5701	0.7413	1283.39	1278	0.685	297.085	3714	0.7413	896.219	3690	0.7731	845.861	2418	0.6861	590.454	-	-	-	-	gi|462415736|gb|EMJ20473.1|/7.18797e-60/hypothetical protein PRUPE_ppa018399mg, partial [Prunus persica]
Cs4g08790	6670	2781	0.6522	92.4262	2483	0.5376	79.026	2871	0.6484	94.3559	2999	0.6156	102.314	2760	0.6139	89.4474	2182	0.6139	75.3304	K15400|1|5e-07|56.6|vvi:100245819|omega-hydroxypalmitate O-feruloyl transferase [EC:2.3.1.188]	-	-	-	gi|147834100|emb|CAN64334.1|/1.10586e-22/hypothetical protein VITISV_039730 [Vitis vinifera]
Cs2g13910	2185	2771	0.9053	281.128	3678	0.8906	357.338	16436	0.8947	1648.94	3512	0.9062	365.752	3855	0.8732	381.379	4090	0.9066	431.036	-	-	GO:0008081//phosphoric diester hydrolase activity	GO:0019400	gi|255543649|ref|XP_002512887.1|/4.1191e-117/glycerophosphodiester phosphodiesterase, putative [Ricinus communis]
Cs9g06270	3713	2756	0.5925	164.541	2676	0.5777	152.996	3960	0.5893	233.793	4148	0.6211	254.213	4477	0.634	260.643	4766	0.6054	295.577	-	-	-	-	gi|224100337|ref|XP_002311836.1|/8.33475e-72/predicted protein [Populus trichocarpa]
Cs9g05320	2241	2748	0.7697	271.828	4868	0.7461	461.135	1540	0.6747	150.64	5178	0.8054	525.78	4745	0.7077	457.698	1682	0.7358	172.833	-	-	-	-	gi|224100287|ref|XP_002311816.1|/2.1141e-25/predicted protein [Populus trichocarpa]
Cs1g25210	2050	2741	0.68	296.398	2820	0.5854	292.021	2090	0.5566	223.488	2501	0.6932	277.615	2363	0.6132	249.169	2526	0.5502	283.74	K02938|1|1e-78|292|pop:POPTR_719723|large subunit ribosomal protein L8e	GO:0031981//nuclear lumen;GO:0009536//plastid;GO:0015934//large ribosomal subunit;GO:0031090//organelle membrane	GO:0005488//binding;GO:0005198//structural molecule activity	GO:0003006//developmental process involved in reproduction;GO:0010467//gene expression	gi|224094953|ref|XP_002310303.1|/1.64214e-77/predicted protein [Populus trichocarpa]
Cs4g09010	2041	2728	0.952	296.293	2503	0.9427	260.338	3630	0.9613	389.875	2995	0.903	333.916	2512	0.9123	266.049	2965	0.9294	334.521	K13267|1|4e-70|264|gmx:100814284|cytochrome P450, family 71, subfamily D, polypeptide 9 (flavonoid 6-hydroxylase) [EC:1.14.13.-];K16083|3|2e-58|225|osa:4329725|cytochrome P450, family 71, subfamily Z, polypeptide 6 (ent-isokaurene C2-hydroxylase) [EC:1.14.13.143];K16085|5|2e-58|225|osa:4335091|cytochrome P450, family 99, subfamily A, polypeptide 3 (9beta-pimara-7,15-diene oxidase) [EC:1.14.13.144]	-	GO:0016709//oxidoreductase activity, acting on paired donors, with incorporation or reduction of molecular oxygen, NAD(P)H as one donor, and incorporation of one atom of oxygen;GO:0005506//iron ion binding	GO:0008152//metabolic process	gi|296082484|emb|CBI21489.3|/1.24426e-103/unnamed protein product [Vitis vinifera]
Cs3g16990	15717	2712	0.7248	38.2507	2936	0.7273	39.6557	4063	0.7671	56.6681	2630	0.713	38.0776	3115	0.7329	42.8423	3982	0.743	58.3409	K10592|1|0.0|2973|rcu:RCOM_0482820|E3 ubiquitin-protein ligase HUWE1 [EC:6.3.2.19]	-	GO:0016874//ligase activity	-	gi|255572860|ref|XP_002527362.1|/0/E3 ubiquitin protein ligase upl2, putative [Ricinus communis]
Cs1g16550	3458	2710	0.7901	173.726	3039	0.7068	186.563	2642	0.6917	167.482	1247	0.6596	82.0588	1416	0.6966	88.5161	2377	0.771	158.287	K01051|1|2e-123|442|vvi:100251413|pectinesterase [EC:3.1.1.11]	-	-	-	gi|57014097|sp|P83948.1|PME3_CITSI/1.25592e-176/RecName: Full=Pectinesterase 3; Short=PE 3; AltName: Full=Pectin methylesterase 3; Flags: Precursor
orange1.1t03542	5469	2709	0.6566	109.805	2354	0.6559	91.3729	1701	0.6363	68.1801	2666	0.7652	110.927	2042	0.6743	80.7109	1471	0.6167	61.9365	-	GO:0016020//membrane	-	-	gi|224121980|ref|XP_002330701.1|/7.47597e-94/predicted protein [Populus trichocarpa]
Cs4g15270	5470	2705	0.6155	109.623	2533	0.5823	98.303	2676	0.5309	107.241	2242	0.5208	93.2679	2547	0.5788	100.653	2884	0.5424	121.409	K00029|1|4e-67|183|pop:POPTR_737670|malate dehydrogenase (oxaloacetate-decarboxylating)(NADP+) [EC:1.1.1.40]	-	GO:0016491//oxidoreductase activity	-	gi|147842364|emb|CAN69517.1|/1.28454e-74/hypothetical protein VITISV_024155 [Vitis vinifera]
Cs7g05390	3792	2699	0.8349	157.781	2166	0.827	121.258	3335	0.8009	192.792	1904	0.8012	114.257	2406	0.7975	137.155	2414	0.7848	146.592	K14515|1|0.0|990|pop:POPTR_561896|EIN3-binding F-box protein	-	-	-	gi|224089259|ref|XP_002308665.1|/0/ein3-binding f-box protein 3 [Populus trichocarpa]
Cs7g21230	2757	2692	0.9623	216.45	5046	0.9859	388.534	1160	0.8847	92.2322	2618	0.9935	216.081	2837	0.9884	222.437	891	0.9202	74.4188	K02370|1|5e-22|105|ppp:PHYPADRAFT_146391|alpha-1,4-N-acetylglucosaminyltransferase EXTL3 [EC:2.4.1.223 2.4.1.224]	GO:0005789//endoplasmic reticulum membrane	GO:0008375//acetylglucosaminyltransferase activity	-	gi|462417001|gb|EMJ21738.1|/0/hypothetical protein PRUPE_ppa002869mg [Prunus persica]
Cs8g19000	6469	2690	0.5571	92.1796	2805	0.5812	92.0481	1756	0.584	59.5044	2909	0.5758	102.327	3114	0.5942	104.056	1814	0.5658	64.5716	K13171|1|2e-32|110|vvi:100262120|serine/arginine repetitive matrix protein 1	-	-	GO:0006396//RNA processing	gi|224106403|ref|XP_002314154.1|/1.4476e-29/predicted protein [Populus trichocarpa]
Cs6g03960	8470	2680	0.4635	70.1409	3265	0.4579	81.8312	1955	0.4554	50.597	3599	0.4963	96.6901	3604	0.481	91.9783	1239	0.3733	33.6845	K12129|1|2e-99|363|rcu:RCOM_0819890|pseudo-response regulator 7	-	-	GO:0050896//response to stimulus;GO:0050794//regulation of cellular process	gi|255568450|ref|XP_002525199.1|/2.69071e-98/sensory transduction histidine kinase, putative [Ricinus communis]
Cs7g31340	2425	2677	0.6408	244.713	2687	0.6202	235.22	3378	0.6445	305.358	2553	0.6045	239.565	2700	0.6115	240.678	3468	0.6705	329.313	K02941|1|2e-75|232|vvi:100250067|large subunit ribosomal protein LP0	GO:0005840//ribosome;GO:0031981//nuclear lumen;GO:0009536//plastid;GO:0016020//membrane	GO:0046914//transition metal ion binding;GO:0005198//structural molecule activity	GO:0006412//translation;GO:0010038//response to metal ion;GO:0022613//ribonucleoprotein complex biogenesis;GO:0006970//response to osmotic stress	gi|225448367|ref|XP_002268645.1|/3.20236e-74/PREDICTED: 60S acidic ribosomal protein P0 [Vitis vinifera]
Cs6g18330	706	2645	0.7153	830.502	2066	0.755	621.219	486	0.6997	150.901	2645	0.762	852.52	2172	0.7153	665.027	1179	0.7125	384.548	-	-	-	GO:0010876//lipid localization	gi|296087247|emb|CBI33621.3|/1.40495e-26/unnamed protein product [Vitis vinifera]
Cs2g17920	3447	2640	0.6623	169.778	2178	0.6278	134.133	1782	0.5352	113.326	2146	0.6478	141.668	2178	0.6861	136.584	1889	0.5901	126.192	K08235|1|4e-63|241|rcu:RCOM_1150010|xyloglucan:xyloglucosyl transferase [EC:2.4.1.207]	GO:0005576//extracellular region;GO:0030312//external encapsulating structure	GO:0016798//hydrolase activity, acting on glycosyl bonds;GO:0016758//transferase activity, transferring hexosyl groups	GO:0044042//glucan metabolic process	gi|187373000|gb|ACD03234.1|/2.20645e-64/xyloglucan endotransglucosylase/hydrolase 10 [Malus x domestica]
Cs9g09380	4017	2633	0.8409	145.301	2820	0.8325	149.027	2005	0.8646	109.414	2808	0.7834	159.067	2703	0.8183	145.455	1849	0.8457	105.993	K14411|1|1e-59|230|vvi:100257917|RNA-binding protein Musashi	-	GO:0005488//binding	-	gi|225433229|ref|XP_002285419.1|/1.6353e-58/PREDICTED: uncharacterized protein LOC100257917 [Vitis vinifera]
Cs8g20660	13633	2598	0.4741	42.2442	2439	0.471	37.9786	3170	0.4668	50.9717	2046	0.464	34.1506	2404	0.4686	38.1178	3193	0.4673	53.9323	K03178|1|0.0|520|gmx:100811391|ubiquitin-activating enzyme E1 [EC:6.3.2.19]	-	GO:0004713//protein tyrosine kinase activity;GO:0032559	GO:0006464//cellular protein modification process	gi|225434500|ref|XP_002275567.1|/0/PREDICTED: cell surface receptor daf-1 [Vitis vinifera]
Cs5g16440	5596	2596	0.611	102.836	2287	0.5486	86.7576	1899	0.5363	74.389	3053	0.6011	124.146	2137	0.5808	82.5489	2183	0.545	89.8292	K01580|1|3e-108|392|vvi:100265999|glutamate decarboxylase [EC:4.1.1.15]	-	GO:0016831//carboxy-lyase activity;GO:0048037//cofactor binding	GO:0009064//glutamine family amino acid metabolic process	gi|222628949|gb|EEE61081.1|/1.09341e-116/hypothetical protein OsJ_14961 [Oryza sativa Japonica Group]
Cs1g23980	5310	2588	0.6687	108.041	2481	0.7166	99.1862	1966	0.6814	81.1616	2333	0.6676	99.9779	2596	0.6537	105.68	1887	0.6625	81.8312	K11093|1|8e-29|91.7|vvi:100244445|U1 small nuclear ribonucleoprotein 70kDa	GO:0043231//intracellular membrane-bounded organelle	GO:0005488//binding	GO:0000377	gi|225430786|ref|XP_002270129.1|/1.02193e-27/PREDICTED: U1 small nuclear ribonucleoprotein 70 kDa-like [Vitis vinifera]
Cs2g22200	2794	2588	0.5866	205.332	1922	0.6246	146.031	342	0.4717	26.8325	1968	0.5927	160.281	1307	0.5583	101.119	881	0.5354	72.6091	K08235|1|3e-74|278|pop:POPTR_915608|xyloglucan:xyloglucosyl transferase [EC:2.4.1.207]	GO:0005576//extracellular region;GO:0030312//external encapsulating structure	GO:0016798//hydrolase activity, acting on glycosyl bonds;GO:0016758//transferase activity, transferring hexosyl groups	GO:0044042//glucan metabolic process	gi|224146658|ref|XP_002326087.1|/4.59672e-73/predicted protein [Populus trichocarpa]
Cs9g07750	3297	2584	0.6366	173.737	2121	0.6245	136.565	2938	0.5999	195.341	1997	0.6005	137.83	2642	0.5899	173.22	1495	0.6008	104.415	K13811|1|3e-82|181|rcu:RCOM_0910820|3'-phosphoadenosine 5'-phosphosulfate synthase [EC:2.7.7.4 2.7.1.25]	GO:0016020//membrane;GO:0009536//plastid	GO:0004779//sulfate adenylyltransferase activity	GO:0006790//sulfur compound metabolic process;GO:0010038//response to metal ion	gi|255552027|ref|XP_002517058.1|/4.11297e-81/sulfate adenylyltransferase, putative [Ricinus communis]
Cs8g20420	2751	2583	0.807	208.139	7081	0.8877	546.416	395	0.7565	31.4752	4416	0.9055	365.277	4367	0.8877	343.144	883	0.8179	73.9114	K01090|1|2e-63|224|sbi:SORBI_01g038410|protein phosphatase [EC:3.1.3.16];K14497|3|2e-26|119|pop:POPTR_806657|protein phosphatase 2C [EC:3.1.3.16]	-	GO:0016787//hydrolase activity	-	gi|225434544|ref|XP_002276936.1|/5.26041e-85/PREDICTED: probable protein phosphatase 2C 25 isoform 1 [Vitis vinifera]
Cs3g18030	3839	2560	0.782	147.823	3464	0.8487	191.549	4157	0.7937	237.369	3050	0.858	180.786	2924	0.8653	164.643	2389	0.7895	143.298	K01626|1|1e-102|207|pop:POPTR_830232|3-deoxy-7-phosphoheptulonate synthase [EC:2.5.1.54]	GO:0009536//plastid	GO:0016765//transferase activity, transferring alkyl or aryl (other than methyl) groups	GO:0008652//cellular amino acid biosynthetic process	gi|462418973|gb|EMJ23236.1|/1.78325e-101/hypothetical protein PRUPE_ppa003048mg [Prunus persica]
Cs8g17010	2645	2553	0.3293	213.966	2488	0.2442	199.684	1741	0.2836	144.289	2515	0.2586	216.369	2647	0.2862	216.328	1855	0.3115	161.495	K03231|1|0.0|556|osa:4331813|elongation factor 1-alpha	GO:0044424//intracellular part	GO:0016772//transferase activity, transferring phosphorus-containing groups;GO:0017111//nucleoside-triphosphatase activity;GO:0008135//translation factor activity, nucleic acid binding;GO:0032561//guanyl ribonucleotide binding	GO:0006412//translation;GO:0009207	gi|74486736|gb|ABA12221.1|/0/translation elongation factor 1A-5 [Gossypium hirsutum]
orange1.1t02385	1618	2532	0.9598	346.901	1885	0.9845	247.316	894	0.9413	121.121	1084	0.9147	152.452	1415	0.9357	189.044	1042	0.9203	148.296	K08235|1|2e-63|135|pop:POPTR_572886|xyloglucan:xyloglucosyl transferase [EC:2.4.1.207]	GO:0005576//extracellular region;GO:0030312//external encapsulating structure	GO:0016798//hydrolase activity, acting on glycosyl bonds;GO:0016758//transferase activity, transferring hexosyl groups	GO:0044042//glucan metabolic process	gi|217072616|gb|ACJ84668.1|/1.47924e-62/unknown [Medicago truncatula]
Cs7g19440	4183	2530	0.6103	134.076	2875	0.6232	145.905	3998	0.7263	209.516	1853	0.6067	100.802	2387	0.6699	123.353	3154	0.6985	173.626	-	-	-	-	gi|255540019|ref|XP_002511074.1|/7.82244e-112/conserved hypothetical protein [Ricinus communis]
Cs5g05540	6889	2507	0.6701	80.6711	2827	0.6513	87.1141	1135	0.5621	36.1161	1939	0.6239	64.048	2527	0.6332	79.2927	1234	0.595	41.2478	-	GO:0044459//plasma membrane part;GO:0044420//extracellular matrix part;GO:0043231//intracellular membrane-bounded organelle	GO:0015562//efflux transmembrane transporter activity;GO:0015103//inorganic anion transmembrane transporter activity	GO:0006820//anion transport;GO:0010035//response to inorganic substance;GO:0034220//ion transmembrane transport	gi|147886439|gb|ABQ52428.1|/8.91928e-76/boron transporter [Citrus macrophylla]
Cs4g18120	1926	2505	0.8915	288.318	4379	0.905	482.656	1774	0.9076	201.91	3060	0.919	361.534	3482	0.9476	390.802	1875	0.9185	224.175	-	-	-	-	gi|357478161|ref|XP_003609366.1|/1.50204e-24/Blue copper protein [Medicago truncatula]
Cs9g03190	3431	2505	0.6852	161.848	1862	0.6057	115.207	2039	0.6115	130.274	2063	0.6261	136.824	1939	0.643	122.163	2531	0.6476	169.869	-	-	-	-	gi|224052871|ref|XP_002297622.1|/1.24716e-108/predicted protein [Populus trichocarpa]
Cs2g20010	1622	2504	0.7324	342.218	2238	0.6769	292.906	719	0.6393	97.1716	2692	0.688	377.666	2760	0.7417	367.826	756	0.6153	107.328	-	-	-	-	-
Cs3g21730	3698	2504	0.563	150.102	2797	0.5114	160.563	5314	0.5303	315.004	2643	0.464	162.635	2649	0.5	154.846	2354	0.4665	146.582	K00430|1|8e-74|277|pop:POPTR_830144|peroxidase [EC:1.11.1.7]	GO:0005618//cell wall;GO:0043231//intracellular membrane-bounded organelle	GO:0016209//antioxidant activity;GO:0005506//iron ion binding;GO:0003824//catalytic activity	GO:0006950//response to stress;GO:0008152//metabolic process	gi|460384251|ref|XP_004237826.1|/6.23516e-73/PREDICTED: peroxidase 12-like [Solanum lycopersicum]
orange1.1t00345	4688	2473	0.8496	116.938	5632	0.8837	255.032	543	0.7054	25.3906	5240	0.8852	254.347	4857	0.8901	223.957	1342	0.8515	65.9184	-	-	-	-	gi|255541548|ref|XP_002511838.1|/0/synaptotagmin, putative [Ricinus communis]
Cs8g16700	7145	2467	0.5442	76.5397	2442	0.5828	72.5542	4032	0.4844	123.703	1951	0.5261	62.1353	2365	0.5542	71.5506	2234	0.481	71.9983	K03526|1|1e-91|241|pop:POPTR_836719|(E)-4-hydroxy-3-methylbut-2-enyl-diphosphate synthase [EC:1.17.7.1]	GO:0009532//plastid stroma;GO:0009526//plastid envelope	GO:0051536//iron-sulfur cluster binding;GO:0052592	GO:0006090//pyruvate metabolic process;GO:0009627//systemic acquired resistance;GO:0006720//isoprenoid metabolic process	gi|224132490|ref|XP_002328295.1|/1.43904e-90/predicted protein [Populus trichocarpa]
Cs2g11390	8836	2461	0.616	61.7413	2604	0.604	62.5611	2232	0.5654	55.3732	2249	0.6114	57.9185	2466	0.6085	60.3284	2273	0.5697	59.2359	-	-	-	-	gi|462409596|gb|EMJ14930.1|/0/hypothetical protein PRUPE_ppa000294mg [Prunus persica]
Cs4g10860	4805	2460	0.7771	113.491	2489	0.7469	109.964	3653	0.8058	166.655	2181	0.7748	103.287	2697	0.7786	121.331	2187	0.7698	104.809	K13459|1|3e-64|246|vvi:100254298|disease resistance protein RPS2	-	-	-	gi|359494129|ref|XP_002278428.2|/1.64766e-105/PREDICTED: disease resistance protein At4g27190-like [Vitis vinifera]
Cs2g01990	3311	2452	0.9079	164.165	6039	0.9308	387.191	473	0.8004	31.3158	4944	0.9224	339.784	4732	0.932	308.937	1066	0.8732	74.1378	K14494|1|2e-58|226|pop:POPTR_645273|DELLA protein	-	-	GO:0006351//transcription, DNA-dependent;GO:0009743//response to carbohydrate stimulus	gi|224137264|ref|XP_002322514.1|/0/GRAS family transcription factor [Populus trichocarpa]
Cs3g22850	3097	2426	0.7446	173.648	2508	0.7378	171.912	1242	0.7075	87.9107	2388	0.7546	175.459	2532	0.7349	176.729	1979	0.7433	147.145	-	GO:0044464//cell part	-	-	gi|255561582|ref|XP_002521801.1|/1.87422e-107/Patellin-3, putative [Ricinus communis]
Cs7g02370	4560	2420	0.8171	117.644	2181	0.7877	101.534	2707	0.7914	130.132	2191	0.7967	109.336	2155	0.7851	102.157	2374	0.811	119.883	-	-	GO:0003676//nucleic acid binding;GO:0046872//metal ion binding	-	gi|356542909|ref|XP_003539907.1|/5.91332e-175/PREDICTED: zinc finger CCCH domain-containing protein 53-like [Glycine max]
Cs8g03680	2488	2397	0.7158	213.569	1756	0.6961	149.828	1033	0.7178	91.0147	1669	0.7271	152.647	1751	0.7094	152.132	1809	0.7122	167.429	K07374|1|1e-170|409|gmx:100779027|tubulin alpha	GO:0032991//macromolecular complex;GO:0015630//microtubule cytoskeleton	GO:0017111//nucleoside-triphosphatase activity;GO:0032561//guanyl ribonucleotide binding	GO:0043623//cellular protein complex assembly;GO:0009207;GO:0007017//microtubule-based process	gi|356507961|ref|XP_003522731.1|/1.53989e-169/PREDICTED: tubulin alpha-1 chain-like [Glycine max]
Cs6g15540	4527	2385	0.5178	116.788	2422	0.4782	113.575	2870	0.5299	138.974	2295	0.4937	115.36	2879	0.5441	137.472	2867	0.5454	145.834	K01689|1|8e-41|72.0|rcu:RCOM_0382120|enolase [EC:4.2.1.11]	GO:0044464//cell part	-	-	gi|289600010|gb|ADD12953.1|/8.25605e-47/2-phospho-D-glycerate hydrolase [Citrus trifoliata]
Cs9g06630	6968	2384	0.7576	75.8434	2748	0.76	83.7197	2971	0.7714	93.4665	2215	0.7743	72.3351	2414	0.7533	74.8882	3275	0.7633	108.229	-	-	-	-	gi|255551447|ref|XP_002516769.1|/0/ATP binding protein, putative [Ricinus communis]
Cs7g26410	2715	2378	0.7418	194.161	1855	0.7517	145.042	1756	0.6906	141.78	1807	0.7204	151.451	1917	0.73	152.629	2053	0.7042	174.125	K00924|1|3e-26|119|ath:AT5G22850|[EC:2.7.1.-];K08245|3|1e-06|54.3|ath:AT1G11910|phytepsin [EC:3.4.23.40]	-	-	-	gi|118484458|gb|ABK94105.1|/1.21436e-171/unknown [Populus trichocarpa]
Cs5g27000	5420	2375	0.3987	97.1369	2091	0.3963	81.8981	2197	0.3753	88.8571	1579	0.3994	66.2928	1695	0.3969	67.6012	1902	0.4469	80.8077	K00549|1|3e-144|294|rcu:RCOM_0952830|5-methyltetrahydropteroyltriglutamate--homocysteine methyltransferase [EC:2.1.1.14]	GO:0009532//plastid stroma;GO:0042579//microbody;GO:0031090//organelle membrane;GO:0005576//extracellular region	GO:0008172;GO:0046914//transition metal ion binding	GO:0000097//sulfur amino acid biosynthetic process;GO:0010038//response to metal ion;GO:0006730//one-carbon metabolic process;GO:0006970//response to osmotic stress	gi|255549601|ref|XP_002515852.1|/3.75975e-143/5-methyltetrahydropteroyltriglutamate--homocysteine methyltransferase, putative [Ricinus communis]
Cs1g21970	3326	2371	0.8882	158.026	1928	0.887	123.056	1657	0.8818	109.21	1587	0.8924	108.577	1829	0.8686	118.871	1725	0.8927	119.429	-	GO:0005618//cell wall;GO:0005576//extracellular region	GO:0004175//endopeptidase activity;GO:0005515//protein binding	GO:0019538//protein metabolic process;GO:0010191;GO:0003006//developmental process involved in reproduction;GO:0044092//negative regulation of molecular function;GO:0009845//seed germination	gi|255584904|ref|XP_002533167.1|/0/Xylem serine proteinase 1 precursor, putative [Ricinus communis]
Cs8g01880	1885	2370	0.895	278.713	3708	0.9257	417.587	459	0.8111	53.3781	2567	0.9358	309.883	2266	0.921	259.856	912	0.8721	111.41	-	-	-	GO:0000003//reproduction	gi|255587002|ref|XP_002534094.1|/4.66901e-57/Beta-expansin 1a precursor, putative [Ricinus communis]
Cs9g03120	4758	2369	0.5355	110.372	1984	0.5174	88.519	2273	0.4802	104.722	1630	0.4847	77.9555	1899	0.5305	86.275	2243	0.5015	108.554	K07374|1|9e-86|317|vvi:100260286|tubulin alpha	GO:0032991//macromolecular complex;GO:0015630//microtubule cytoskeleton	GO:0017111//nucleoside-triphosphatase activity;GO:0032561//guanyl ribonucleotide binding	GO:0043623//cellular protein complex assembly;GO:0009207;GO:0007017//microtubule-based process	gi|357528285|gb|AET80381.1|/1.22028e-84/alpha-tubulin [x Doritaenopsis hybrid cultivar]
orange1.1t01890	3289	2369	0.7893	159.669	2227	0.7248	143.739	2248	0.6589	149.828	1838	0.7476	127.164	1907	0.7303	125.335	2222	0.6771	155.569	K00600|1|2e-124|445|pop:POPTR_549786|glycine hydroxymethyltransferase [EC:2.1.2.1]	-	-	-	gi|211906466|gb|ACJ11726.1|/5.58967e-126/serine hydroxymethyltransferase [Gossypium hirsutum]
Cs7g30890	12405	2356	0.4169	42.1016	2328	0.4181	39.8387	3191	0.4522	56.3886	1843	0.3991	33.8074	2191	0.417	38.1795	3265	0.43	60.6077	K04646|1|0.0|630|rcu:RCOM_0838580|clathrin heavy chain	GO:0012510//trans-Golgi network transport vesicle membrane;GO:0005905//coated pit	-	GO:0015031//protein transport	gi|462415344|gb|EMJ20081.1|/0/hypothetical protein PRUPE_ppa000130mg [Prunus persica]
Cs3g18550	2207	2351	0.9257	236.14	2787	0.9379	268.073	1536	0.7852	152.563	2160	0.9415	222.708	1853	0.9479	181.492	1885	0.8813	196.676	K01834|1|2e-38|159|vvi:100245371|2,3-bisphosphoglycerate-dependent phosphoglycerate mutase [EC:5.4.2.1];K03036|3|1e-14|80.1|aly:ARALYDRAFT_336019|26S proteasome regulatory subunit N6	GO:0044421//extracellular region part;GO:0044464//cell part	-	-	gi|86156028|gb|ABC86745.1|/4.78443e-38/pollen-specific protein [Vitis pseudoreticulata]
orange1.1t01074	1426	2346	0.4853	364.694	2517	0.5196	374.699	1837	0.4537	282.391	2509	0.5224	400.373	2659	0.5161	403.072	1957	0.4537	316.019	K02981|1|3e-100|305|gmx:100797105|small subunit ribosomal protein S2e	GO:0030529//ribonucleoprotein complex	GO:0003676//nucleic acid binding;GO:0005198//structural molecule activity	GO:0010467//gene expression	gi|356513050|ref|XP_003525227.1|/4.35278e-99/PREDICTED: 40S ribosomal protein S2-4-like [Glycine max]
Cs5g05050	6294	2339	0.619	82.3803	1884	0.5794	63.5438	1675	0.5383	58.3377	1941	0.5747	70.175	1851	0.585	63.5717	1886	0.5666	69.0012	K14611|1|2e-84|139|pop:POPTR_570060|solute carrier family 23 (nucleobase transporter), member 1/2	GO:0030312//external encapsulating structure;GO:0043231//intracellular membrane-bounded organelle	GO:0005215//transporter activity	GO:0006810//transport	gi|449440700|ref|XP_004138122.1|/4.48523e-87/PREDICTED: nucleobase-ascorbate transporter 6-like [Cucumis sativus]
Cs4g06350	6229	2336	0.7834	83.1332	2363	0.8269	80.5313	2270	0.7004	79.8857	2200	0.8123	80.3689	2322	0.7985	80.5802	1976	0.7255	73.0483	-	-	GO:0032559	GO:0006281//DNA repair	gi|224141701|ref|XP_002324203.1|/2.94823e-86/predicted protein [Populus trichocarpa]
Cs6g16140	2865	2329	0.7239	180.204	2518	0.7812	186.574	1549	0.5532	118.519	2339	0.7721	185.776	2309	0.7469	174.214	1495	0.7089	120.16	K02183|1|3e-65|248|vvi:100232908|calmodulin	-	GO:0046872//metal ion binding	GO:0019932//second-messenger-mediated signaling;GO:0009640//photomorphogenesis;GO:0009593//detection of chemical stimulus	gi|293335973|ref|NP_001167662.1|/1.05028e-64/calmodulin [Zea mays]
Cs1g22650	1383	2326	0.7918	372.827	2563	0.7787	393.41	1895	0.7802	300.364	2759	0.7252	453.955	2976	0.8062	465.152	1757	0.7534	292.544	-	-	-	-	gi|224094322|ref|XP_002310141.1|/5.21528e-42/predicted protein [Populus trichocarpa]
Cs2g19350	2208	2307	0.76	231.616	2108	0.7387	202.671	2232	0.7554	221.593	1785	0.7423	183.96	1846	0.7495	180.724	1794	0.6843	187.096	-	-	-	-	gi|157273672|gb|ABV27490.1|/6.19096e-70/fasciclin-like arabinogalactan protein 19 [Gossypium hirsutum]
Cs3g21800	2177	2298	0.4212	233.998	2266	0.4529	220.964	1244	0.4543	125.263	2268	0.4226	237.065	2331	0.4299	231.456	1582	0.4704	167.336	K02964|1|3e-29|128|rcu:RCOM_0961900|small subunit ribosomal protein S18e	GO:0031090//organelle membrane;GO:0015935//small ribosomal subunit;GO:0030312//external encapsulating structure;GO:0031981//nuclear lumen	GO:0003676//nucleic acid binding;GO:0005198//structural molecule activity	GO:0010467//gene expression	gi|449446395|ref|XP_004140957.1|/3.37972e-28/PREDICTED: 40S ribosomal protein S18-like [Cucumis sativus]
Cs2g07660	2535	2281	0.7933	199.465	2582	0.7448	216.221	1740	0.7515	150.464	3923	0.8245	352.147	3740	0.8316	318.917	2533	0.7968	230.091	K01051|1|9e-116|416|vvi:100253692|pectinesterase [EC:3.1.1.11]	-	-	-	gi|225444369|ref|XP_002266980.1|/1.25828e-114/PREDICTED: pectinesterase 2.2 [Vitis vinifera]
Cs6g06560	4835	2281	0.6662	104.58	2359	0.765	103.574	1344	0.4228	60.9346	1930	0.7593	90.8332	2153	0.7603	96.2569	1249	0.4004	59.485	-	GO:0043231//intracellular membrane-bounded organelle	GO:0005496//steroid binding	GO:0009566//fertilization;GO:0006629//lipid metabolic process	gi|462403094|gb|EMJ08651.1|/2.1329e-44/hypothetical protein PRUPE_ppa005524mg [Prunus persica]
Cs6g12480	1591	2280	0.8133	317.676	4146	0.8177	553.195	581	0.6794	80.0511	3243	0.7926	463.832	3256	0.8441	442.383	1218	0.7278	176.286	K12581|1|2e-79|294|ppp:PHYPADRAFT_185698|CCR4-NOT transcription complex subunit 7/8	GO:0043231//intracellular membrane-bounded organelle	GO:0000175//3'-5'-exoribonuclease activity;GO:0005488//binding	GO:0006950//response to stress;GO:0016070//RNA metabolic process	gi|224131812|ref|XP_002328114.1|/4.65114e-130/predicted protein [Populus trichocarpa]
Cs3g16750	5302	2280	0.5307	95.3268	2122	0.4664	84.962	1375	0.4717	56.8492	1796	0.4813	77.0815	2015	0.4551	82.1523	1502	0.4353	65.2337	K14484|1|7e-18|92.4|aly:ARALYDRAFT_470401|auxin-responsive protein IAA	-	-	-	gi|255537856|ref|XP_002509993.1|/7.89468e-81/Auxin-responsive protein IAA19, putative [Ricinus communis]
Cs8g18830	1670	2260	0.8353	299.993	5127	0.879	651.727	865	0.8695	113.543	5094	0.8431	694.107	4844	0.8485	627.006	1979	0.9024	272.879	K11982|1|4e-23|107|osa:4332849|E3 ubiquitin-protein ligase RNF115/126 [EC:6.3.2.19]	-	-	-	gi|470116985|ref|XP_004294651.1|/4.43097e-54/PREDICTED: E3 ubiquitin-protein ligase RING1-like [Fragaria vesca subsp. vesca]
Cs7g05800	2457	2254	0.4514	203.361	2010	0.372	173.664	1356	0.4278	120.981	2298	0.3683	212.828	2339	0.4518	205.783	1429	0.3805	133.927	K02949|1|3e-49|105|rcu:RCOM_0658740|small subunit ribosomal protein S11e	GO:0030529//ribonucleoprotein complex;GO:0009536//plastid	GO:0003723//RNA binding;GO:0005198//structural molecule activity	GO:0010467//gene expression	gi|255571087|ref|XP_002526494.1|/3.5935e-48/40S ribosomal protein S11, putative [Ricinus communis]
Cs7g01740	5619	2249	0.7028	88.7259	2047	0.7272	77.3353	1860	0.6825	72.563	1653	0.6983	66.9418	1929	0.7265	74.2091	2006	0.675	82.2079	K10999|1|1e-166|587|vvi:100256811|cellulose synthase A [EC:2.4.1.12]	-	-	-	gi|347953863|gb|AEP33557.1|/4.39814e-166/cellulose synthase catalytic subunit [Gossypium gossypioides]
Cs8g15910	4280	2238	0.6138	115.914	2318	0.6077	114.971	1540	0.5643	78.8748	2193	0.6259	116.595	2270	0.6409	114.648	1763	0.5874	94.8528	K06185|1|0.0|690|pop:POPTR_584435|ATP-binding cassette, subfamily F, member 2	GO:0043231//intracellular membrane-bounded organelle	GO:0016887//ATPase activity;GO:0000166//nucleotide binding	-	gi|397770484|gb|AFO64340.1|/0/ABC transporter GCN1 [Hevea brasiliensis]
orange1.1t02201	2023	2237	0.6649	245.126	2201	0.6396	230.963	1943	0.6901	210.542	2126	0.5952	239.139	2326	0.6589	248.541	2109	0.7098	240.061	K02889|1|2e-42|172|osa:4348839|large subunit ribosomal protein L21e	-	-	-	gi|3885884|gb|AAC78102.1|/2.43628e-41/60S ribosomal protein L21 [Oryza sativa Japonica Group]
Cs1g03110	1582	2232	0.5904	312.757	1964	0.4886	263.545	3092	0.5405	428.444	1805	0.5278	259.63	1970	0.5721	269.181	1817	0.5556	264.478	K00940|1|2e-45|120|aly:ARALYDRAFT_489792|nucleoside-diphosphate kinase [EC:2.7.4.6]	GO:0009536//plastid;GO:0042579//microbody;GO:0031090//organelle membrane;GO:0005576//extracellular region	GO:0016776//phosphotransferase activity, phosphate group as acceptor;GO:0032559	GO:0009209;GO:0010038//response to metal ion;GO:0006796//phosphate-containing compound metabolic process;GO:0009206;GO:0006970//response to osmotic stress;GO:0009132//nucleoside diphosphate metabolic process	gi|19570344|dbj|BAB86292.1|/1.3417e-44/nucleoside diphosphate kinase 1 [Brassica rapa]
Cs1g14480	5288	2230	0.6346	93.4831	2084	0.6494	83.6614	2395	0.6256	99.2831	1950	0.6566	83.9125	2315	0.6545	94.6333	2429	0.6203	105.774	K09489|1|0.0|714|gmx:100778196|heat shock 70kDa protein 4	-	-	-	gi|356556102|ref|XP_003546366.1|/0/PREDICTED: 97 kDa heat shock protein-like [Glycine max]
Cs5g06590	2695	2224	0.8353	182.935	2660	0.872	209.528	948	0.8186	77.1101	1945	0.8286	164.227	1765	0.8204	141.57	986	0.8256	84.248	K00517|1|3e-38|159|ath:AT3G48360|[EC:1.14.-.-]	GO:0043231//intracellular membrane-bounded organelle	GO:0000989//transcription factor binding transcription factor activity;GO:0004468//lysine N-acetyltransferase activity;GO:0046914//transition metal ion binding;GO:0005515//protein binding	GO:0009725//response to hormone stimulus;GO:0000302//response to reactive oxygen species;GO:0048229//gametophyte development;GO:0006351//transcription, DNA-dependent	gi|359478213|ref|XP_002278433.2|/1.05027e-48/PREDICTED: BTB/POZ and TAZ domain-containing protein 3 [Vitis vinifera]
Cs3g15800	3024	2220	0.8902	162.739	2232	0.8816	156.686	305	0.8767	22.1095	2471	0.9011	185.941	2324	0.8654	166.126	729	0.8733	55.5121	-	-	GO:0005515//protein binding;GO:0004175//endopeptidase activity	GO:0019538//protein metabolic process;GO:0044092//negative regulation of molecular function	gi|255538108|ref|XP_002510119.1|/0/Xylem serine proteinase 1 precursor, putative [Ricinus communis]
Cs5g01840	3612	2217	0.6921	136.062	2118	0.7627	124.479	3546	0.7428	215.205	1796	0.7209	113.147	1992	0.7279	119.214	3498	0.8187	223.005	K09490|1|6e-154|334|ota:Ot02g02150|heat shock 70kDa protein 5	GO:0031410//cytoplasmic vesicle	GO:0032559	GO:0050896//response to stimulus	gi|303273248|ref|XP_003055985.1|/4.72641e-153/luminal binding heat shock protein 70 [Micromonas pusilla CCMP1545]
Cs2g21120	3840	2205	0.587	127.291	2004	0.4854	110.786	1628	0.5367	92.9361	1867	0.4753	110.636	2037	0.4779	114.668	1566	0.4297	93.9079	K01061|1|2e-39|163|ath:AT2G32520|carboxymethylenebutenolidase [EC:3.1.1.45]	GO:0009536//plastid	GO:0016787//hydrolase activity	GO:0010038//response to metal ion	gi|15225693|ref|NP_180811.1|/2.3344e-38/carboxymethylenebutenolidase [Arabidopsis thaliana]
Cs2g17640	4826	2199	0.7764	101.008	2474	0.8272	108.826	1862	0.7671	84.5773	2028	0.8597	95.6234	2253	0.8703	100.916	1472	0.8206	70.2364	K16055|1|0.0|1177|vvi:100252552|trehalose 6-phosphate synthase/phosphatase [EC:2.4.1.15 3.1.3.12]	-	GO:0019203//carbohydrate phosphatase activity;GO:0035251//UDP-glucosyltransferase activity	GO:0005991//trehalose metabolic process	gi|359472585|ref|XP_002284972.2|/0/PREDICTED: alpha,alpha-trehalose-phosphate synthase [UDP-forming] 6 [Vitis vinifera]
Cs1g04570	8346	2198	0.5691	58.3807	2294	0.5593	58.3491	1341	0.512	35.2218	1652	0.599	45.0418	1862	0.5775	48.2265	1567	0.4922	43.2347	K10999|1|3e-102|123|vvi:100256811|cellulose synthase A [EC:2.4.1.12]	GO:0031224//intrinsic to membrane	GO:0016759//cellulose synthase activity;GO:0046914//transition metal ion binding	GO:0045229//external encapsulating structure organization;GO:0009250//glucan biosynthetic process	gi|347953837|gb|AEP33544.1|/1.21635e-154/truncated cellulose synthase catalytic subunit [Gossypium tomentosum]
Cs8g08240	5577	2195	0.6839	87.2476	2214	0.6446	84.2745	1936	0.6321	76.0968	2081	0.6177	84.9093	2159	0.6753	83.6828	1567	0.6136	64.7008	-	-	-	-	gi|255543785|ref|XP_002512955.1|/6.20149e-104/bel1 homeotic protein, putative [Ricinus communis]
Cs1g17380	5277	2188	0.8014	91.9136	6585	0.9064	264.904	152	0.4491	6.31419	3466	0.8666	149.46	3133	0.8465	128.339	223	0.5696	9.73104	K00454|1|1e-121|437|gmx:100793614|lipoxygenase [EC:1.13.11.12]	-	-	-	gi|356519798|ref|XP_003528556.1|/1.53747e-120/PREDICTED: linoleate 13S-lipoxygenase 3-1, chloroplastic-like [Glycine max]
Cs4g09420	2597	2184	0.4494	186.423	2370	0.4509	193.729	1572	0.4201	132.691	2299	0.3858	201.442	2507	0.4555	208.673	1752	0.5079	155.347	K02995|1|8e-51|200|vvi:100257147|small subunit ribosomal protein S8e	GO:0030529//ribonucleoprotein complex;GO:0009536//plastid	GO:0003723//RNA binding;GO:0005198//structural molecule activity	GO:0010467//gene expression	gi|296089558|emb|CBI39377.3|/3.8399e-50/unnamed protein product [Vitis vinifera]
Cs1g20150	1185	2181	0.8937	407.997	4049	0.8709	725.351	1029	0.903	190.352	2684	0.8869	515.404	2563	0.8734	467.535	1558	0.8574	302.755	-	-	-	-	-
Cs3g01110	3794	2180	0.8142	127.373	1912	0.7401	106.982	1632	0.7404	94.2941	1967	0.7367	117.975	1749	0.7702	99.6499	1835	0.7069	111.373	K01179|1|6e-79|294|osa:4334029|endoglucanase [EC:3.2.1.4]	-	-	-	gi|225469870|ref|XP_002269783.1|/9.1811e-104/PREDICTED: endoglucanase 25 [Vitis vinifera]
Cs1g07950	1259	2178	0.7244	383.488	4598	0.7252	775.287	1018	0.7252	177.249	4468	0.7252	807.553	4184	0.8038	718.373	1909	0.6863	349.158	K09286|1|5e-20|97.1|aly:ARALYDRAFT_897795|EREBP-like factor	GO:0044451//nucleoplasm part	GO:0005488//binding;GO:0001071//nucleic acid binding transcription factor activity	GO:0009743//response to carbohydrate stimulus;GO:0002218//activation of innate immune response;GO:0006351//transcription, DNA-dependent;GO:0009873//ethylene mediated signaling pathway	gi|356549699|ref|XP_003543229.1|/4.48191e-21/PREDICTED: ethylene-responsive transcription factor 4-like [Glycine max]
Cs6g04450	1789	2172	0.82	269.134	2601	0.7943	308.638	5095	0.796	624.303	1968	0.7943	250.322	2121	0.7904	256.28	4429	0.8234	570.081	K08770|1|0.0|881|bdi:100841406|ubiquitin C	GO:0043231//intracellular membrane-bounded organelle	-	GO:0043412//macromolecule modification;GO:0010033//response to organic substance;GO:0032502//developmental process	gi|357474763|ref|XP_003607667.1|/0/Multidrug resistance protein ABC transporter family [Medicago truncatula]
Cs4g08600	15766	2164	0.6865	30.4267	2473	0.6853	33.2983	3207	0.749	44.5901	2105	0.7037	30.3819	2485	0.712	34.0713	3359	0.7561	49.0603	K10592|1|0.0|3281|gmx:100819012|E3 ubiquitin-protein ligase HUWE1 [EC:6.3.2.19]	GO:0043234//protein complex;GO:0043231//intracellular membrane-bounded organelle;GO:0044444//cytoplasmic part	GO:0019787//small conjugating protein ligase activity	GO:0019941//modification-dependent protein catabolic process;GO:0032446//protein modification by small protein conjugation	gi|462404050|gb|EMJ09607.1|/0/hypothetical protein PRUPE_ppa000008mg [Prunus persica]
Cs7g28630	2373	2162	0.3451	201.966	2192	0.2714	196.093	1575	0.3413	145.494	2395	0.3118	229.663	2312	0.3139	210.608	1720	0.287	166.906	K02893|1|8e-51|200|gmx:100785534|large subunit ribosomal protein L23Ae	GO:0030529//ribonucleoprotein complex	GO:0003676//nucleic acid binding;GO:0005198//structural molecule activity	GO:0010467//gene expression	gi|462415007|gb|EMJ19744.1|/3.13946e-51/hypothetical protein PRUPE_ppa012791mg [Prunus persica]
Cs3g15060	3611	2157	0.5273	132.417	1811	0.499	106.466	2601	0.5184	157.897	1561	0.5486	98.3692	2066	0.5611	123.676	3149	0.5439	200.811	K08057|1|3e-142|173|gmx:100037475|calreticulin	GO:0044432//endoplasmic reticulum part;GO:0031090//organelle membrane;GO:0009536//plastid	GO:0046872//metal ion binding;GO:0030246//carbohydrate binding;GO:0005515//protein binding	GO:0055065//metal ion homeostasis;GO:0006970//response to osmotic stress;GO:0044267//cellular protein metabolic process;GO:0010038//response to metal ion	gi|233955399|gb|ACQ91203.1|/1.06312e-145/calreticulin [Carica papaya]
Cs2g28930	5492	2154	0.5763	86.9431	1829	0.5634	70.6972	1511	0.5386	60.3108	1919	0.5586	79.5112	1584	0.5827	62.346	1690	0.5619	70.8594	K00549|1|2e-123|177|pop:POPTR_679841|5-methyltetrahydropteroyltriglutamate--homocysteine methyltransferase [EC:2.1.1.14]	-	GO:0046914//transition metal ion binding;GO:0008172	GO:0006730//one-carbon metabolic process;GO:0000097//sulfur amino acid biosynthetic process	gi|449452654|ref|XP_004144074.1|/1.77724e-124/PREDICTED: 5-methyltetrahydropteroyltriglutamate--homocysteine methyltransferase-like isoform 1 [Cucumis sativus]
Cs9g10300	5583	2152	0.6534	85.4465	2303	0.7838	87.568	1496	0.5445	58.7389	1891	0.7663	77.0739	2008	0.7414	77.7464	1249	0.6079	51.5153	-	-	GO:0016741;GO:0046914//transition metal ion binding	GO:0006730//one-carbon metabolic process	gi|449498617|ref|XP_004160585.1|/3.1887e-100/PREDICTED: probable methyltransferase PMT8-like [Cucumis sativus]
Cs5g13930	5031	2152	0.066	94.8217	3545	0.0366	149.583	280	0.0459	12.2002	1052	0.0366	47.5823	1660	0.0461	71.3244	554	0.0459	25.357	-	-	GO:0061135	GO:0010466//negative regulation of peptidase activity	gi|240000229|gb|ACS37303.1|/2.07138e-66/trypsin inhibitor [Murraya koenigii]
orange1.1t03665	5948	2151	0.2192	80.1658	2104	0.2083	75.092	2730	0.2115	100.613	2594	0.2103	99.2391	2680	0.2132	97.3976	2120	0.2098	82.0742	K03040|1|6e-100|365|rcu:RCOM_ORF00076|DNA-directed RNA polymerase subunit alpha [EC:2.7.7.6]	GO:0009536//plastid	GO:0034062//RNA polymerase activity;GO:0003676//nucleic acid binding;GO:0005515//protein binding	GO:0010467//gene expression	gi|114329687|ref|YP_740508.1|/1.20894e-113/RNA polymerase alpha subunit [Citrus sinensis]
Cs7g01940	1825	2150	0.6899	261.153	2542	0.7068	295.687	901	0.6734	108.224	2185	0.611	272.441	2099	0.6849	248.619	948	0.623	119.615	-	-	GO:0005488//binding	-	gi|224055247|ref|XP_002298442.1|/2.45208e-53/predicted protein [Populus trichocarpa]
Cs1g20530	3814	2149	0.7774	124.904	2740	0.8351	152.507	2829	0.7916	162.597	1698	0.8146	101.307	2302	0.877	130.469	1725	0.7653	104.148	K01662|1|0.0|328|rcu:RCOM_0410350|1-deoxy-D-xylulose-5-phosphate synthase [EC:2.2.1.7]	-	GO:0016903//oxidoreductase activity, acting on the aldehyde or oxo group of donors;GO:0016744	GO:0006772//thiamine metabolic process;GO:0006721//terpenoid metabolic process	gi|94421690|gb|ABF18929.1|/0/putative 1-deoxy-D-xylulose 5-phosphate synthase [Hevea brasiliensis]
Cs7g10220	2949	2146	0.5775	161.315	2266	0.5287	163.119	3062	0.6297	227.61	1893	0.5073	146.07	2775	0.5297	203.41	2443	0.6222	190.761	K00134|1|4e-93|202|gmx:100038325|glyceraldehyde 3-phosphate dehydrogenase [EC:1.2.1.12]	-	GO:0005488//binding	GO:0006006//glucose metabolic process	gi|469517896|gb|AGH55663.1|/2.32122e-92/glyceraldehyde-3-phosphate dehydrogenase, partial [Atropa belladonna]
Cs2g30030	1496	2137	0.9679	316.66	3041	0.9713	431.523	3621	0.9679	530.589	454	0.9659	69.057	1479	0.9693	213.708	1732	0.9679	266.599	-	-	-	-	-
orange1.1t03730	3373	2133	0.5728	140.183	2072	0.584	130.404	1814	0.5194	117.891	1916	0.5061	129.26	2016	0.5295	129.199	1965	0.5849	134.149	K03233|1|2e-111|402|osa:4328753|elongation factor 1-gamma	GO:0043234//protein complex	GO:0008135//translation factor activity, nucleic acid binding	GO:0006412//translation	gi|227937359|gb|ACP43319.1|/3.48196e-131/translation elongation factor [Citrus maxima]
Cs9g04210	1098	2133	0.6903	430.634	2276	0.5055	440.037	1638	0.694	327.019	3261	0.6038	675.822	2177	0.7158	428.588	1914	0.7259	401.404	-	-	-	GO:0006950//response to stress;GO:0009725//response to hormone stimulus	gi|22653808|sp|Q39644.1|LEA5_CITSI/2.63856e-35/RecName: Full=Late embryogenesis abundant protein Lea5
Cs8g09580	7415	2132	0.5185	63.7376	2133	0.516	61.0659	2512	0.5239	74.2626	2158	0.5238	66.2253	2891	0.5579	84.2793	1616	0.4647	50.1848	K01595|1|0.0|593|pop:POPTR_745223|phosphoenolpyruvate carboxylase [EC:4.1.1.31]	-	-	-	gi|325301870|gb|ADZ05827.1|/0/phosphoenolpyruvate carboxylase [Citrus maxima]
orange1.1t02003	1714	2128	0.8308	275.22	1723	0.8366	213.4	1883	0.8361	240.825	1371	0.8635	182.016	1322	0.8909	166.727	2111	0.8378	283.608	-	-	-	-	gi|224055948|ref|XP_002298705.1|/4.48183e-134/predicted protein [Populus trichocarpa]
Cs3g10410	4074	2125	0.7199	115.627	1610	0.6316	83.8927	1417	0.7128	76.2448	1192	0.6919	66.5793	1228	0.6846	65.1571	2164	0.7796	122.314	-	-	-	-	gi|192764525|gb|ACF05806.1|/1.06476e-59/PAE [Litchi chinensis]
Cs3g16600	2666	2115	0.6245	175.861	1605	0.6478	127.801	796	0.6065	65.4507	1963	0.6118	167.55	1262	0.5949	102.325	1043	0.602	90.0877	K07374|1|0.0|408|mtr:MTR_3g110720|tubulin alpha	GO:0032991//macromolecular complex;GO:0015630//microtubule cytoskeleton	GO:0017111//nucleoside-triphosphatase activity;GO:0032561//guanyl ribonucleotide binding	GO:0043623//cellular protein complex assembly;GO:0009207;GO:0007017//microtubule-based process	gi|464849|sp|P33629.1|TBA_PRUDU/0/RecName: Full=Tubulin alpha chain
Cs3g26260	4789	2099	0.6507	97.16	1642	0.6465	72.7859	3262	0.6686	149.314	1727	0.6786	82.0599	1950	0.6615	88.0185	3262	0.6809	156.849	K09487|1|6e-114|271|rcu:RCOM_1598250|heat shock protein 90kDa beta	GO:0044432//endoplasmic reticulum part;GO:0009536//plastid;GO:0031090//organelle membrane	GO:0005515//protein binding;GO:0032559	GO:0010038//response to metal ion;GO:0044267//cellular protein metabolic process;GO:0009933//meristem structural organization;GO:0010073//meristem maintenance;GO:0006970//response to osmotic stress;GO:0015031//protein transport	gi|449469875|ref|XP_004152644.1|/5.70599e-113/PREDICTED: endoplasmin homolog [Cucumis sativus]
Cs7g01200	13146	2091	0.5829	35.2598	2002	0.5317	32.3288	2187	0.5653	36.4684	2154	0.5607	37.2851	2088	0.5552	34.3337	1921	0.5443	33.6492	K11000|1|4e-173|552|ath:AT1G05570|callose synthase [EC:2.4.1.-]	GO:0043234//protein complex;GO:0044444//cytoplasmic part;GO:0016020//membrane	GO:0035251//UDP-glucosyltransferase activity	GO:0006074//(1->3)-beta-D-glucan metabolic process	gi|13649388|gb|AAK37413.1|AF237733_1/5.06638e-172/callose synthase 1 catalytic subunit [Arabidopsis thaliana]
Cs9g17990	14194	2065	0.419	32.2504	2642	0.4283	39.5136	2275	0.421	35.1348	1491	0.4078	23.9032	1789	0.4223	27.2452	2511	0.4226	40.7365	K00264|1|0.0|1000|rcu:RCOM_1579610|glutamate synthase (NADPH/NADH) [EC:1.4.1.13 1.4.1.14]	GO:0009532//plastid stroma	GO:0045181//glutamate synthase activity, NAD(P)H as acceptor;GO:0051536//iron-sulfur cluster binding;GO:0046914//transition metal ion binding;GO:0000166//nucleotide binding;GO:0050662//coenzyme binding	GO:0010038//response to metal ion;GO:0040007//growth;GO:0006536//glutamate metabolic process	gi|255544986|ref|XP_002513554.1|/0/glutamate synthase, putative [Ricinus communis]
orange1.1t00032	2380	2061	0.6563	191.964	2154	0.6408	192.127	1901	0.5786	175.092	1819	0.6239	173.916	2085	0.6336	189.371	2078	0.6193	201.053	K14753|1|1e-150|531|gmx:100778205|guanine nucleotide-binding protein subunit beta-2-like 1 protein	GO:0005840//ribosome;GO:0031234//extrinsic to internal side of plasma membrane;GO:0009536//plastid	GO:0005488//binding;GO:0004871//signal transducer activity;GO:0004683//calmodulin-dependent protein kinase activity	GO:0006412//translation;GO:0010038//response to metal ion;GO:0006796//phosphate-containing compound metabolic process;GO:0048513//organ development	gi|351727433|ref|NP_001235369.1|/6.59301e-150/guanine nucleotide-binding protein subunit beta-like protein [Glycine max]
Cs3g18470	2545	2061	0.7544	179.519	1892	0.7635	157.817	2050	0.7418	176.574	3866	0.7752	345.667	3314	0.7756	281.481	2117	0.7509	191.547	K09286|1|2e-72|272|vvi:100245515|EREBP-like factor	-	-	-	gi|428230424|gb|AFY98895.1|/4.25161e-78/ethylene-responsive element binding-factor [Jatropha curcas]
Cs7g06420	4174	2060	0.6021	109.404	1734	0.5621	88.1893	1873	0.6064	98.3664	1560	0.5731	85.0464	1648	0.5946	85.3471	2077	0.6246	114.584	-	GO:0016020//membrane;GO:0043231//intracellular membrane-bounded organelle	-	-	gi|224089368|ref|XP_002308707.1|/0/predicted protein [Populus trichocarpa]
Cs5g03420	2130	2055	0.8305	213.871	3401	0.8822	338.958	437	0.7854	44.9742	2081	0.8512	222.319	2429	0.8869	246.509	393	0.769	42.4868	-	GO:0005887//integral to plasma membrane	GO:0005267//potassium channel activity	GO:0030001//metal ion transport	gi|359474193|ref|XP_003631414.1|/0/PREDICTED: BTB/POZ domain-containing protein At5g41330-like [Vitis vinifera]
Cs1g17970	4735	2050	0.3295	95.974	1996	0.3527	89.4869	1085	0.3392	50.2309	1894	0.2615	91.0214	1990	0.3529	90.8484	1296	0.3225	63.027	K03257|1|0.0|419|rcu:RCOM_0654950|translation initiation factor 4A	-	-	-	gi|255560725|ref|XP_002521376.1|/0/dead box ATP-dependent RNA helicase, putative [Ricinus communis]
Cs8g15030	6699	2040	0.6576	67.5056	2042	0.6167	64.709	1305	0.5737	42.7034	1879	0.6573	63.8264	2131	0.6813	68.7635	1516	0.5125	52.1112	K14431|1|4e-63|173|pop:POPTR_1085955|transcription factor TGA	GO:0043231//intracellular membrane-bounded organelle	GO:0003677//DNA binding;GO:0001071//nucleic acid binding transcription factor activity;GO:0005515//protein binding	GO:0006351//transcription, DNA-dependent	gi|224104851|ref|XP_002313591.1|/5.4674e-62/predicted protein [Populus trichocarpa]
Cs4g09370	3170	2034	0.7268	142.237	2078	0.7158	139.157	2302	0.7448	159.187	1492	0.7543	107.101	1625	0.6792	110.81	2232	0.7656	162.135	-	-	-	-	gi|255576298|ref|XP_002529042.1|/4.83722e-151/conserved hypothetical protein [Ricinus communis]
Cs6g14330	4817	2026	0.4061	93.2358	1938	0.4416	85.4075	1388	0.4322	63.1647	1771	0.4453	83.6615	1909	0.4007	85.667	1495	0.4125	71.4671	K02927|1|4e-38|108|gmx:100792206|large subunit ribosomal protein L40e	GO:0043229//intracellular organelle;GO:0030529//ribonucleoprotein complex	GO:0005198//structural molecule activity	GO:0032446//protein modification by small protein conjugation	gi|359482015|ref|XP_002282071.2|/1.2725e-37/PREDICTED: LOW QUALITY PROTEIN: ubiquitin-60S ribosomal protein L40 [Vitis vinifera]
Cs1g04550	613	2024	0.9951	731.93	1541	0.9674	533.656	1341	0.9625	479.545	1417	0.9625	526.009	1704	0.9918	600.888	1006	0.9625	377.902	-	-	-	-	gi|296082551|emb|CBI21556.3|/1.63175e-11/unnamed protein product [Vitis vinifera]
Cs7g12630	10336	2018	0.5103	43.2801	2115	0.5087	43.4387	1686	0.5061	35.7575	1787	0.5089	39.3419	1952	0.5139	40.8236	1380	0.4522	30.7446	K01595|1|3e-144|513|rcu:RCOM_0704240|phosphoenolpyruvate carboxylase [EC:4.1.1.31]	-	GO:0046872//metal ion binding;GO:0004611//phosphoenolpyruvate carboxykinase activity	GO:0071704;GO:0009060//aerobic respiration;GO:0043648//dicarboxylic acid metabolic process	gi|255566797|ref|XP_002524382.1|/3.36633e-143/conserved hypothetical protein [Ricinus communis]
Cs9g02910	1476	2015	0.8381	302.628	1581	0.7751	227.386	1616	0.8198	240.003	1183	0.8238	182.382	1660	0.8022	243.112	942	0.7995	146.962	K00475|1|5e-30|130|mtr:MTR_8g075890|naringenin 3-dioxygenase [EC:1.14.11.9]	-	GO:0016706//oxidoreductase activity, acting on paired donors, with incorporation or reduction of molecular oxygen, 2-oxoglutarate as one donor, and incorporation of one atom each of oxygen into both donors;GO:0016701//oxidoreductase activity, acting on single donors with incorporation of molecular oxygen	GO:0012501//programmed cell death;GO:0009699//phenylpropanoid biosynthetic process	gi|354696022|gb|AER36089.1|/2.18599e-102/citrus dioxygenase [Citrus limetta]
Cs8g10790	4133	2014	0.6105	108.022	1801	0.5028	92.5055	2159	0.5408	114.511	1673	0.5127	92.1116	1723	0.5214	90.1165	2442	0.5456	136.057	K00616|1|4e-51|120|pop:POPTR_640120|transaldolase [EC:2.2.1.2]	-	-	-	gi|224053577|ref|XP_002297881.1|/5.34705e-50/predicted protein [Populus trichocarpa]
Cs5g04290	2268	2009	0.8153	196.362	1460	0.8598	136.656	1468	0.7496	141.888	2175	0.7844	218.223	1923	0.7615	183.282	1963	0.8563	199.305	K09338|1|5e-37|154|ath:AT3G01470|homeobox-leucine zipper protein	GO:0043231//intracellular membrane-bounded organelle	GO:0003677//DNA binding;GO:0001071//nucleic acid binding transcription factor activity	GO:0006351//transcription, DNA-dependent	gi|118488004|gb|ABK95823.1|/4.39055e-87/unknown [Populus trichocarpa]
Cs7g18480	3121	2006	0.5107	142.481	1963	0.4694	133.52	1384	0.4896	97.2084	2055	0.487	149.831	2123	0.4873	147.042	1393	0.5175	102.778	K11276|1|1e-15|84.0|gmx:100792094|nucleophosmin 1	-	-	-	gi|224131666|ref|XP_002328078.1|/1.48181e-27/histone deacetylase [Populus trichocarpa]
orange1.1t01399	5685	2005	0.5968	78.1814	1722	0.5414	64.3016	6366	0.6183	245.47	1907	0.5543	76.3315	1772	0.5469	67.3779	3038	0.5629	123.055	K01507|1|2e-162|360|vvi:100256710|inorganic pyrophosphatase [EC:3.6.1.1]	-	-	-	gi|307948772|gb|ADN96173.1|/2.9752e-163/pyrophosphate-energized vacuolar membrane proton pump [Gossypium hirsutum]
Cs8g04070	1566	2004	0.7018	283.678	1775	0.6175	240.617	447	0.6034	62.5716	2375	0.6501	345.108	1321	0.6424	182.346	853	0.6418	125.429	K09377|1|3e-38|158|pop:POPTR_798080|cysteine and glycine-rich protein	-	-	-	gi|218186935|gb|EEC69362.1|/6.91018e-38/hypothetical protein OsI_38483 [Oryza sativa Indica Group]
Cs1g24740	2278	2003	0.3481	194.916	1703	0.3731	158.701	1465	0.3639	140.976	1948	0.3938	194.589	1989	0.3529	188.741	1411	0.4263	142.631	K03671|1|2e-34|146|rcu:RCOM_0387230|thioredoxin 1	GO:0044444//cytoplasmic part	GO:0016667//oxidoreductase activity, acting on a sulfur group of donors;GO:0030234//enzyme regulator activity	GO:0009987//cellular process;GO:0008152//metabolic process;GO:0044093	gi|119367477|gb|ABL67654.1|/8.43669e-38/putative H-type thioredoxin [Citrus hybrid cultivar]
Cs9g10450	1470	2001	0.8109	301.752	1845	0.8048	266.439	2847	0.8313	424.553	1740	0.8497	269.349	1932	0.7687	284.102	1919	0.7728	300.607	K00799|1|4e-35|147|vvi:100251970|glutathione S-transferase [EC:2.5.1.18]	-	GO:0016846//carbon-sulfur lyase activity	-	gi|380863042|gb|AFF18814.1|/1.391e-40/glutathione transferase, partial [Dimocarpus longan]
Cs2g01410	9176	1996	0.5618	48.22	1998	0.5489	46.2233	2402	0.5547	57.3827	1762	0.5448	43.6954	2033	0.5474	47.8926	2267	0.5388	56.8905	K12616|1|8e-158|558|vvi:100241190|enhancer of mRNA-decapping protein 4	-	-	-	gi|359496844|ref|XP_002269564.2|/1.05738e-156/PREDICTED: enhancer of mRNA-decapping protein 4-like [Vitis vinifera]
Cs2g21820	2422	1985	0.7023	181.68	1466	0.6746	128.493	2200	0.6899	199.118	1093	0.6668	102.69	1492	0.6837	133.162	1973	0.7093	187.583	K00430|1|1e-116|228|rcu:RCOM_1552200|peroxidase [EC:1.11.1.7]	-	GO:0046872//metal ion binding;GO:0003824//catalytic activity	-	gi|255549391|ref|XP_002515749.1|/1.78051e-115/Peroxidase 3 precursor, putative [Ricinus communis]
Cs3g16830	2689	1984	0.6341	163.558	2149	0.5898	169.654	1185	0.5928	96.6026	1673	0.7114	141.576	1777	0.6088	142.85	1029	0.6229	88.1183	-	-	-	-	gi|225459006|ref|XP_002285601.1|/4.8366e-88/PREDICTED: uncharacterized protein LOC100255721 [Vitis vinifera]
Cs8g05970	3138	1980	0.8767	139.872	2263	0.8572	153.091	1579	0.8037	110.304	1777	0.811	128.86	1774	0.8525	122.204	1301	0.8486	95.4698	K00366|1|2e-160|388|gmx:732631|ferredoxin-nitrite reductase [EC:1.7.7.1]	GO:0009536//plastid	GO:0016664;GO:0051536//iron-sulfur cluster binding;GO:0005506//iron ion binding	GO:0051234//establishment of localization;GO:0042126//nitrate metabolic process;GO:0006091//generation of precursor metabolites and energy	gi|462396580|gb|EMJ02379.1|/2.64675e-166/hypothetical protein PRUPE_ppa003315mg [Prunus persica]
Cs6g13820	1459	1971	0.6806	299.468	4570	0.7162	664.936	1265	0.6614	190.063	3546	0.6991	553.054	3816	0.6772	565.376	2212	0.6648	349.117	K08488|1|5e-31|134|ath:AT1G32270|syntaxin 7	-	-	-	gi|470135390|ref|XP_004303500.1|/5.92262e-60/PREDICTED: putative syntaxin-24-like [Fragaria vesca subsp. vesca]
orange1.1t00609	3409	1970	0.6621	128.103	1766	0.7935	109.972	1052	0.4614	67.6473	1506	0.7257	100.527	1496	0.7081	94.8612	1249	0.587	84.3679	K01363|1|9e-35|147|aly:ARALYDRAFT_887367|cathepsin B [EC:3.4.22.1]	GO:0043231//intracellular membrane-bounded organelle	GO:0070011//peptidase activity, acting on L-amino acid peptides	GO:0019538//protein metabolic process	gi|297843026|ref|XP_002889394.1|/1.16571e-33/hypothetical protein ARALYDRAFT_887367 [Arabidopsis lyrata subsp. lyrata]
Cs7g05980	3237	1970	0.3707	134.91	3516	0.3692	230.582	1308	0.3605	88.5781	4096	0.4381	287.939	3744	0.4337	250.022	2045	0.3781	145.476	-	-	-	-	gi|313586575|gb|ADR71298.1|/3.33165e-22/hypothetical protein 21 [Hevea brasiliensis]
Cs3g25530	2660	1966	0.6256	163.841	1838	0.5835	146.684	4963	0.6226	409.001	2074	0.5748	177.423	2054	0.5959	166.918	2733	0.5842	236.592	K01376|1|2e-66|195|ath:AT4G16190|[EC:3.4.22.-]	-	GO:0004175//endopeptidase activity	GO:0019538//protein metabolic process	gi|317106675|dbj|BAJ53178.1|/1.90504e-72/JHL18I08.12 [Jatropha curcas]
Cs6g09820	3802	1965	0.8014	114.57	2099	0.7849	117.198	683	0.6744	39.3795	1640	0.7575	98.1557	2005	0.7862	113.995	856	0.7265	51.8446	K12132|1|2e-108|186|pop:POPTR_1096507|serine/threonine-protein kinase WNK1 [EC:2.7.11.1]	-	GO:0004672//protein kinase activity	-	gi|351721696|ref|NP_001237474.1|/3.69675e-166/with no lysine kinase 5 [Glycine max]
Cs4g03510	5745	1964	0.7305	75.7829	2209	0.7859	81.6253	2241	0.6332	85.5093	1745	0.7232	69.1177	2076	0.7292	78.1127	1707	0.5828	68.4203	K00327|1|2e-99|138|vvi:100240979|NADPH-ferrihemoprotein reductase [EC:1.6.2.4]	GO:0043231//intracellular membrane-bounded organelle;GO:0044444//cytoplasmic part	GO:0005488//binding	GO:0006725//cellular aromatic compound metabolic process	gi|462424382|gb|EMJ28645.1|/1.03356e-100/hypothetical protein PRUPE_ppa002142mg [Prunus persica]
Cs3g11410	2318	1961	0.3714	187.536	1964	0.3451	179.865	1287	0.3758	121.71	1905	0.3991	187.01	2033	0.4016	189.587	1566	0.4362	155.568	K02974|1|7e-27|120|aly:ARALYDRAFT_477767|small subunit ribosomal protein S24e	-	-	-	gi|470101409|ref|XP_004287165.1|/4.4332e-26/PREDICTED: 40S ribosomal protein S24-2-like isoform 1 [Fragaria vesca subsp. vesca]
Cs8g04280	1786	1950	0.645	242.032	4736	0.7312	562.923	710	0.6047	87.1442	3995	0.7156	509.001	4264	0.7004	516.083	1047	0.6137	134.992	-	-	-	-	gi|255573145|ref|XP_002527502.1|/1.64828e-54/zinc finger protein, putative [Ricinus communis]
Cs3g18070	2268	1942	0.5855	189.813	3482	0.5873	325.915	331	0.5251	31.9924	2418	0.6257	242.603	2575	0.5882	245.425	663	0.5049	67.315	-	-	-	-	gi|224063251|ref|XP_002301062.1|/1.5911e-129/predicted protein [Populus trichocarpa]
Cs7g19370	8642	1941	0.5193	49.7887	1879	0.5079	46.1564	2033	0.4592	51.5685	1457	0.5016	38.3645	1637	0.4916	40.9467	2426	0.4913	64.6425	K15979|1|3e-124|245|vvi:100244222|staphylococcal nuclease domain-containing protein 1	GO:0030312//external encapsulating structure;GO:0009536//plastid;GO:0012505//endomembrane system;GO:0016020//membrane	GO:0016788//hydrolase activity, acting on ester bonds;GO:0003676//nucleic acid binding	GO:0010038//response to metal ion;GO:0015031//protein transport	gi|225447723|ref|XP_002273150.1|/4.51449e-123/PREDICTED: staphylococcal nuclease domain-containing protein 1 [Vitis vinifera]
Cs3g14440	2324	1940	0.7689	185.048	1530	0.6175	139.757	1762	0.7397	166.2	1653	0.6007	161.853	1773	0.691	164.914	1619	0.7797	160.418	-	-	-	-	gi|356505813|ref|XP_003521684.1|/9.29426e-16/PREDICTED: uncharacterized protein LOC100805572 isoform 1 [Glycine max]
Cs9g19170	2179	1934	0.4901	196.752	3996	0.6604	389.303	1189	0.4525	119.615	2685	0.6411	280.395	3070	0.6159	304.555	802	0.4658	84.7537	-	-	-	-	gi|255590302|ref|XP_002535232.1|/5.84262e-34/metal ion binding protein, putative [Ricinus communis]
Cs1g21050	2808	1932	0.6542	152.521	1492	0.646	112.795	1493	0.6257	116.553	1385	0.6624	112.237	1391	0.6517	107.081	1545	0.6179	126.699	K07374|1|0.0|595|rcu:RCOM_1584620|tubulin alpha	GO:0032991//macromolecular complex;GO:0015630//microtubule cytoskeleton	GO:0017111//nucleoside-triphosphatase activity;GO:0032561//guanyl ribonucleotide binding	GO:0043623//cellular protein complex assembly;GO:0009207;GO:0007017//microtubule-based process	gi|470103758|ref|XP_004288297.1|/0/PREDICTED: tubulin alpha-3 chain-like [Fragaria vesca subsp. vesca]
orange1.1t03044	6624	1930	0.6372	64.5887	1632	0.6114	52.3021	2259	0.679	74.7579	1993	0.6567	68.4653	2174	0.6587	70.9453	1801	0.6265	62.6087	-	-	-	-	gi|359481746|ref|XP_002271475.2|/5.50497e-74/PREDICTED: uncharacterized protein LOC100249509 [Vitis vinifera]
Cs2g28210	4081	1928	0.6408	104.727	1912	0.6645	99.4581	1235	0.5364	66.3379	1787	0.68	99.6418	2049	0.6729	108.532	1647	0.6128	92.9327	K00122|1|4e-91|335|rcu:RCOM_0850640|formate dehydrogenase [EC:1.2.1.2]	GO:0009536//plastid	GO:0016620//oxidoreductase activity, acting on the aldehyde or oxo group of donors, NAD or NADP as acceptor;GO:0016614//oxidoreductase activity, acting on CH-OH group of donors;GO:0000166//nucleotide binding	GO:0006950//response to stress;GO:0008152//metabolic process;GO:0010038//response to metal ion	gi|255552590|ref|XP_002517338.1|/4.80042e-90/formate dehydrogenase, putative [Ricinus communis]
orange1.1t00502	2365	1926	0.7514	180.528	1505	0.7252	135.09	1118	0.7252	103.627	1590	0.7666	152.985	1264	0.7328	115.531	1548	0.7704	150.724	K00924|1|8e-29|127|ath:AT5G22850|[EC:2.7.1.-]	GO:0005618//cell wall	GO:0004175//endopeptidase activity	GO:0019538//protein metabolic process;GO:0009628//response to abiotic stimulus	gi|462414428|gb|EMJ19165.1|/0/hypothetical protein PRUPE_ppa005289mg [Prunus persica]
orange1.1t04781	8220	1926	0.7771	51.9403	1819	0.7933	46.9764	1568	0.7736	41.8153	1860	0.8022	51.4902	2219	0.7891	58.3539	1620	0.8095	45.3821	K00921|1|2e-147|383|rcu:RCOM_0417950|1-phosphatidylinositol-3-phosphate 5-kinase [EC:2.7.1.150]	-	-	-	gi|470122666|ref|XP_004297361.1|/0/PREDICTED: uncharacterized protein LOC101297344 [Fragaria vesca subsp. vesca]
Cs4g01690	7862	1921	0.4945	54.1644	1883	0.4615	50.8436	1749	0.4611	48.7661	2155	0.4687	62.3732	2091	0.4547	57.4917	1455	0.4388	42.6159	K11855|1|3e-78|201|gmx:100786606|ubiquitin carboxyl-terminal hydrolase 36/42 [EC:3.1.2.15]	GO:0044464//cell part	GO:0046914//transition metal ion binding;GO:0016790//thiolester hydrolase activity;GO:0070011//peptidase activity, acting on L-amino acid peptides	GO:0019941//modification-dependent protein catabolic process	gi|356498762|ref|XP_003518218.1|/3.86143e-77/PREDICTED: ubiquitin carboxyl-terminal hydrolase 23-like [Glycine max]
orange1.1t02860	4598	1918	0.6207	92.4697	1604	0.5839	74.055	1591	0.5872	75.8512	1370	0.5511	67.8009	1478	0.6085	69.4848	1385	0.56	69.3621	-	GO:0043231//intracellular membrane-bounded organelle	-	-	gi|224053072|ref|XP_002297693.1|/1.2736e-38/predicted protein [Populus trichocarpa]
orange1.1t03260	7634	1917	0.7101	55.666	1989	0.6624	55.3098	3078	0.7333	88.3849	1842	0.6857	54.9062	2275	0.6749	64.4189	1852	0.6647	55.8638	-	-	-	-	gi|225462248|ref|XP_002263264.1|/0/PREDICTED: uncharacterized protein LOC100257013 [Vitis vinifera]
orange1.1t01433	9185	1907	0.4896	46.0247	1748	0.5145	40.4	2291	0.5073	54.6773	1743	0.4905	43.1819	1814	0.506	42.6916	2340	0.4885	58.6649	K14558|1|1e-09|65.9|ath:AT2G25420|periodic tryptophan protein 2	-	-	-	gi|8927654|gb|AAF82145.1|AC034256_9/2.93254e-86/Strong similarity to an unknown protein T21F11.18 gi|6730738 from Arabidopsis thaliana BAC T21F11 gb|AC018849 and contains multiple WD PF|00400 domains. ESTs gb|Z34157, gb|AA006273, gb|AA605431, gb|W43588, gb|W43605, gb|Z34559, gb|R90037, gb|AI994125 come from this gene [Arabidopsis thaliana]
Cs2g08650	7945	1904	0.5047	53.1242	1421	0.4378	37.9681	1998	0.5155	55.1268	1975	0.4782	56.5662	1766	0.4818	48.0486	2740	0.513	79.4142	K15813|1|5e-150|158|pop:POPTR_764959|beta-amyrin synthase [EC:5.4.99.39]	-	-	-	gi|443299067|gb|AGC82084.1|/4.7111e-175/beta amyrn synthase [Azadirachta indica]
Cs5g06110	3878	1903	0.6346	108.78	1838	0.6514	100.614	1892	0.6338	106.949	1604	0.6274	94.1196	1851	0.6444	103.177	1825	0.624	108.367	-	GO:0044424//intracellular part	-	-	gi|470126334|ref|XP_004299143.1|/7.36637e-91/PREDICTED: uncharacterized protein LOC101312926 [Fragaria vesca subsp. vesca]
Cs7g29400	2546	1900	0.524	165.43	1903	0.5731	158.672	1508	0.4489	129.839	1738	0.6064	155.337	1860	0.6229	157.921	1662	0.4391	150.319	K02866|1|3e-95|348|gmx:100305619|large subunit ribosomal protein L10e	GO:0030529//ribonucleoprotein complex	GO:0005198//structural molecule activity	GO:0010467//gene expression	gi|313586525|gb|ADR71273.1|/4.23193e-94/60S ribosomal protein L10B [Hevea brasiliensis]
Cs4g11100	2749	1896	0.4762	152.892	1996	0.4554	154.136	950	0.4616	75.7548	1831	0.4107	151.564	1750	0.3994	137.609	948	0.4231	79.41	K03113|1|2e-37|156|vvi:100243115|translation initiation factor 1	-	-	-	gi|449453492|ref|XP_004144491.1|/6.80243e-37/PREDICTED: protein translation factor SUI1 homolog 2-like isoform 3 [Cucumis sativus]
Cs3g17500	4354	1891	0.7749	96.2771	2528	0.8321	123.256	1321	0.7164	66.5083	2251	0.8505	117.644	2331	0.8682	115.728	1444	0.802	76.3696	-	-	-	-	gi|255545906|ref|XP_002514013.1|/2.00706e-102/transcription factor, putative [Ricinus communis]
Cs7g08790	4506	1889	0.4161	92.931	1801	0.4982	84.848	1203	0.3267	58.5243	1676	0.488	84.6382	1586	0.4201	76.0845	1030	0.3906	52.6366	K07977|1|8e-20|98.6|osa:4339157|Arf/Sar family, other	GO:0043231//intracellular membrane-bounded organelle	GO:0032561//guanyl ribonucleotide binding;GO:0005515//protein binding	GO:0006810//transport;GO:0035556//intracellular signal transduction;GO:0009755//hormone-mediated signaling pathway;GO:0006351//transcription, DNA-dependent	gi|255560878|ref|XP_002521452.1|/8.38951e-25/ADP-ribosylation factor, arf, putative [Ricinus communis]
Cs3g20600	3300	1889	0.8733	126.893	2124	0.9055	136.634	1477	0.8058	98.1133	1734	0.9118	119.569	1975	0.8588	129.371	1926	0.8739	134.395	K14494|1|3e-58|225|ppp:PHYPADRAFT_235432|DELLA protein	-	-	GO:0006351//transcription, DNA-dependent	gi|224066759|ref|XP_002302201.1|/0/GRAS family transcription factor [Populus trichocarpa]
Cs7g25680	3469	1881	0.6567	120.2	3202	0.7555	195.946	511	0.5301	32.2907	2371	0.712	155.529	2072	0.7486	129.113	982	0.5858	65.1852	-	-	-	-	gi|255586867|ref|XP_002534043.1|/1.8659e-87/GATA transcription factor, putative [Ricinus communis]
orange1.1t04489	3980	1875	0.6141	104.433	1704	0.5271	90.8878	2321	0.5814	127.836	1942	0.6116	111.032	1812	0.5688	98.4146	1575	0.551	91.1253	K01904|1|1e-134|479|rcu:RCOM_1443470|4-coumarate--CoA ligase [EC:6.2.1.12]	-	-	-	gi|166091748|gb|ABY81911.1|/1.21118e-138/4-coumarate:CoA ligase 2 [Ruta graveolens]
Cs3g21790	12220	1872	0.3079	33.959	2259	0.3011	39.2432	517	0.2444	9.27429	2105	0.3124	39.1981	2505	0.3128	44.3119	417	0.2398	7.8579	K12124|1|0.0|772|vvi:100254197|GIGANTEA	-	-	-	gi|225470820|ref|XP_002264755.1|/0/PREDICTED: protein GIGANTEA-like [Vitis vinifera]
Cs8g18010	1143	1870	0.7498	362.673	2080	0.7725	386.31	1984	0.7192	380.502	1803	0.7673	358.949	1953	0.7524	369.352	1530	0.7428	308.238	K11252|1|4e-45|180|vvi:100253462|histone H2B	GO:0000785//chromatin;GO:0031981//nuclear lumen	GO:0003676//nucleic acid binding	GO:0034728//nucleosome organization	gi|225435052|ref|XP_002284344.1|/5.61361e-44/PREDICTED: probable histone H2B.1-like [Vitis vinifera]
Cs7g08450	4529	1863	0.6191	91.1864	1710	0.628	80.1517	1667	0.6304	80.6854	2093	0.6454	105.16	1804	0.6087	86.103	1495	0.6043	76.0117	K00128|1|3e-87|294|pop:POPTR_830473|aldehyde dehydrogenase (NAD+) [EC:1.2.1.3]	GO:0043231//intracellular membrane-bounded organelle	GO:0003824//catalytic activity	GO:0008152//metabolic process	gi|224064707|ref|XP_002301540.1|/3.71296e-86/predicted protein [Populus trichocarpa]
Cs4g07410	3841	1863	0.5384	107.52	1611	0.5743	89.037	1407	0.5319	80.2992	1537	0.5847	91.057	1636	0.5733	92.0711	1407	0.4934	84.3512	K01366|1|5e-68|167|vvi:100244107|cathepsin H [EC:3.4.22.16]	GO:0043231//intracellular membrane-bounded organelle	GO:0004175//endopeptidase activity;GO:0005488//binding	GO:0009725//response to hormone stimulus;GO:0019538//protein metabolic process;GO:0032502//developmental process	gi|151547430|gb|ABS12459.1|/8.2556e-76/cysteine protease Cp [Citrus sinensis]
Cs6g10600	4916	1863	0.5163	84.008	1812	0.6025	78.2466	2739	0.4658	122.135	1446	0.5128	66.933	2012	0.5523	88.4709	2311	0.5171	108.25	K15633|1|3e-73|276|vvi:100245007|2,3-bisphosphoglycerate-independent phosphoglycerate mutase [EC:5.4.2.1]	GO:0031967;GO:0016020//membrane;GO:0009536//plastid	GO:0046914//transition metal ion binding;GO:0004619//phosphoglycerate mutase activity	GO:0006950//response to stress;GO:0010038//response to metal ion;GO:0006007//glucose catabolic process	gi|449524762|ref|XP_004169390.1|/1.10522e-72/PREDICTED: LOW QUALITY PROTEIN: 2,3-bisphosphoglycerate-independent phosphoglycerate mutase-like [Cucumis sativus]
Cs8g08390	7061	1857	0.6231	58.2996	1879	0.6186	56.491	2195	0.6212	68.1443	1615	0.6339	52.0463	1681	0.627	51.4619	2253	0.6315	73.4745	K05236|1|0.0|1693|pop:POPTR_575095|coatomer protein complex, subunit alpha (xenin)	-	-	-	gi|224133400|ref|XP_002321558.1|/0/predicted protein [Populus trichocarpa]
Cs7g19400	3338	1856	0.6234	123.257	1681	0.5806	106.906	2417	0.6588	158.727	1586	0.5626	108.119	1716	0.6102	111.126	2466	0.6591	170.117	K08054|1|0.0|596|rcu:RCOM_1503060|calnexin	GO:0031090//organelle membrane;GO:0043231//intracellular membrane-bounded organelle;GO:0031224//intrinsic to membrane;GO:0031410//cytoplasmic vesicle	GO:0046872//metal ion binding;GO:0030246//carbohydrate binding;GO:0005515//protein binding	GO:0044267//cellular protein metabolic process	gi|255540003|ref|XP_002511066.1|/0/calnexin, putative [Ricinus communis]
Cs7g06000	10930	1854	0.3468	37.6019	1581	0.3408	30.7065	3063	0.3719	61.4311	1099	0.3242	22.8803	1584	0.3752	31.327	1494	0.35	31.4755	K00811|1|3e-75|169|pop:POPTR_654206|aspartate aminotransferase, chloroplastic [EC:2.6.1.1]	GO:0044429//mitochondrial part	GO:0008483//transaminase activity;GO:0048037//cofactor binding	GO:0009064//glutamine family amino acid metabolic process;GO:0009066//aspartate family amino acid metabolic process;GO:0043648//dicarboxylic acid metabolic process	gi|224092554|ref|XP_002309659.1|/4.399e-74/predicted protein [Populus trichocarpa]
Cs2g29070	8930	1851	0.4793	45.9489	1730	0.4636	41.1257	1893	0.4609	46.4687	1815	0.4912	46.2497	1970	0.4645	47.6869	2067	0.4657	53.3004	K11596|1|1e-11|48.1|ppp:PHYPADRAFT_205541|argonaute;K11593|5|3e-11|48.1|ppp:PHYPADRAFT_158832|eukaryotic translation initiation factor 2C	-	GO:0005488//binding	-	gi|225436053|ref|XP_002275928.1|/7.30025e-124/PREDICTED: protein argonaute 4 [Vitis vinifera]
orange1.1t02045	2892	1849	0.6608	141.729	1885	0.6625	138.367	1151	0.5847	87.2446	982	0.5726	77.2675	1380	0.6598	103.149	787	0.564	62.664	K00430|1|4e-54|211|pop:POPTR_817692|peroxidase [EC:1.11.1.7]	-	-	-	gi|110007377|gb|ABG49115.1|/5.65017e-58/peroxidase [Citrus maxima]
Cs5g22920	3236	1848	0.7429	126.594	1776	0.7491	116.507	1512	0.7188	102.425	1375	0.7429	96.6892	1652	0.7451	110.353	1323	0.7315	94.1441	K00847|1|4e-63|241|gmx:100814192|fructokinase [EC:2.7.1.4]	-	GO:0004396//hexokinase activity;GO:0032559	GO:0019321//pentose metabolic process;GO:0006796//phosphate-containing compound metabolic process	gi|356550378|ref|XP_003543564.1|/5.61742e-62/PREDICTED: fructokinase-2-like [Glycine max]
Cs8g15970	4516	1844	0.6377	90.5163	1866	0.6076	87.7156	2656	0.6574	128.925	1553	0.6422	78.253	1831	0.6377	87.6433	2328	0.6242	118.705	K13525|1|0.0|506|gmx:100783508|transitional endoplasmic reticulum ATPase	GO:0005840//ribosome;GO:0015630//microtubule cytoskeleton;GO:0030312//external encapsulating structure;GO:0031981//nuclear lumen;GO:0012505//endomembrane system;GO:0016020//membrane	GO:0042623//ATPase activity, coupled;GO:0005515//protein binding;GO:0032559	GO:0010038//response to metal ion;GO:0009856//pollination;GO:0000904//cell morphogenesis involved in differentiation	gi|356543494|ref|XP_003540195.1|/2.31448e-180/PREDICTED: cell division cycle protein 48 homolog [Glycine max]
Cs7g10590	3668	1833	0.3541	110.778	1687	0.3713	97.6348	1124	0.3438	67.1736	1688	0.3122	104.719	1797	0.374	105.902	1161	0.3345	72.8861	K02880|1|3e-60|226|pop:POPTR_230092|large subunit ribosomal protein L17e	GO:0030529//ribonucleoprotein complex	-	-	gi|118482762|gb|ABK93299.1|/3.81199e-59/unknown [Populus trichocarpa]
Cs9g09330	2919	1833	0.5755	139.203	1629	0.457	118.469	752	0.5146	56.4736	1600	0.5166	124.73	1609	0.5543	119.153	969	0.5892	76.4419	K02894|1|1e-49|196|bdi:100826448|large subunit ribosomal protein L23e	GO:0030529//ribonucleoprotein complex	GO:0005198//structural molecule activity	GO:0010467//gene expression	gi|413924089|gb|AFW64021.1|/1.40838e-48/hypothetical protein ZEAMMB73_988730 [Zea mays]
Cs6g02690	4073	1832	0.6322	99.7082	1690	0.562	88.0829	1679	0.5441	90.3645	1420	0.5556	79.3337	1564	0.5843	83.0054	1246	0.493	70.4442	K01823|1|1e-39|164|mtr:MTR_7g080060|isopentenyl-diphosphate delta-isomerase [EC:5.3.3.2]	-	-	-	gi|460383331|ref|XP_004237379.1|/5.02491e-39/PREDICTED: isopentenyl-diphosphate Delta-isomerase II-like [Solanum lycopersicum]
Cs4g04550	2630	1831	0.5354	154.331	1745	0.476	140.851	1402	0.5293	116.857	2389	0.4715	206.702	2055	0.4354	168.904	1660	0.5232	145.343	-	-	-	-	gi|470127617|ref|XP_004299764.1|/7.90839e-27/PREDICTED: uncharacterized protein LOC101305665 [Fragaria vesca subsp. vesca]
Cs7g08520	6569	1830	0.7333	61.7549	1963	0.763	63.4366	2315	0.7458	77.2526	2164	0.736	74.9621	2284	0.7773	75.159	1900	0.7487	66.6033	K12822|1|3e-77|290|rcu:RCOM_0527800|RNA-binding protein 25	-	GO:0005488//binding	GO:0006396//RNA processing	gi|255568764|ref|XP_002525353.1|/3.80666e-76/conserved hypothetical protein [Ricinus communis]
Cs5g04420	7564	1820	0.7612	53.3384	1786	0.7653	50.1244	441	0.635	12.7805	1319	0.7824	39.6805	2319	0.8127	66.2725	804	0.7173	24.4763	K10144|1|2e-16|87.8|aly:ARALYDRAFT_907875|RING finger and CHY zinc finger domain-containing protein 1 [EC:6.3.2.19]	-	-	-	gi|462406166|gb|EMJ11630.1|/0/hypothetical protein PRUPE_ppa000326mg [Prunus persica]
Cs8g09220	992	1814	0.2339	405.364	2034	0.2026	435.27	3147	0.2167	695.419	1774	0.2399	406.936	1846	0.2177	402.258	2414	0.2288	560.36	K01802|1|1e-75|281|ath:AT2G21130|peptidylprolyl isomerase [EC:5.2.1.8]	-	-	-	gi|260401128|gb|ACX37092.1|/2.30413e-88/cyclophilin [Citrus sinensis]
Cs9g17130	1971	1809	0.6748	203.457	1775	0.6834	191.175	1818	0.6865	202.194	1686	0.6433	194.65	1819	0.6905	199.494	1605	0.6763	187.512	-	GO:0009534//chloroplast thylakoid	GO:0005506//iron ion binding;GO:0016628//oxidoreductase activity, acting on the CH-CH group of donors, NAD or NADP as acceptor	GO:0006091//generation of precursor metabolites and energy	gi|255539487|ref|XP_002510808.1|/1.64425e-42/steroid binding protein, putative [Ricinus communis]
Cs5g03460	2782	1799	0.4838	143.349	1325	0.4565	101.106	819	0.4536	64.534	1510	0.4817	123.51	1298	0.4838	100.856	1037	0.4788	85.8348	K09872|1|4e-49|195|osa:4330248|aquaporin PIP	GO:0031224//intrinsic to membrane	-	GO:0006810//transport	gi|345462634|gb|AEN95117.1|/8.96753e-53/aquaporin PIP1 [Dimocarpus longan]
Cs3g23290	4138	1795	0.7001	96.1598	1698	0.6617	87.1097	1733	0.6747	91.8057	1628	0.7037	89.5257	1712	0.6566	89.4329	1766	0.6735	98.2747	K13126|1|4e-140|387|vvi:100255846|polyadenylate-binding protein	-	GO:0005488//binding	-	gi|225458678|ref|XP_002284923.1|/5.85692e-139/PREDICTED: polyadenylate-binding protein 2 [Vitis vinifera]
Cs8g08320	2406	1792	0.6251	165.106	1592	0.5786	140.464	917	0.6318	83.5478	1663	0.6264	157.282	1742	0.6305	156.508	1586	0.6559	151.792	K01376|1|5e-42|171|ath:AT4G16190|[EC:3.4.22.-]	-	-	-	gi|255543801|ref|XP_002512963.1|/1.09542e-51/cysteine protease, putative [Ricinus communis]
Cs1g21100	3708	1789	0.743	106.952	1685	0.7249	96.4671	1928	0.7298	113.98	1800	0.7006	110.463	1443	0.6575	84.1222	1607	0.7031	99.7971	-	-	-	-	gi|359496668|ref|XP_002263304.2|/2.72712e-60/PREDICTED: uncharacterized protein LOC100249180 [Vitis vinifera]
Cs3g02540	3497	1781	0.8542	112.898	1885	0.8081	114.429	1264	0.8147	79.2342	1949	0.8064	126.824	2065	0.827	127.646	1291	0.8256	85.0104	-	-	-	-	gi|224101995|ref|XP_002312505.1|/4.37178e-177/predicted protein [Populus trichocarpa]
Cs2g02180	1883	1777	0.6559	209.198	1465	0.6399	165.161	499	0.615	58.0914	1422	0.6245	171.843	1326	0.6447	152.222	619	0.6022	75.6976	-	-	-	-	-
Cs3g22320	3749	1776	0.6949	105.014	1792	0.6775	101.471	1782	0.6596	104.197	1737	0.7077	105.431	1856	0.6474	107.016	1376	0.6628	84.5171	K15692|1|3e-53|209|gmx:100793048|E3 ubiquitin-protein ligase RNF13 [EC:6.3.2.19]	GO:0031410//cytoplasmic vesicle	GO:0046872//metal ion binding	-	gi|462421382|gb|EMJ25645.1|/1.32643e-54/hypothetical protein PRUPE_ppa022081mg, partial [Prunus persica]
Cs5g28410	1495	1775	0.9284	263.195	1788	0.8957	253.89	1530	0.9431	224.343	1755	0.905	267.128	1591	0.9358	230.045	1301	0.9371	200.391	-	-	GO:0005506//iron ion binding	-	gi|224338|prf||1102200A/3.21472e-31/hemoglobin I
Cs6g02720	6172	1771	0.362	63.6081	1709	0.3242	58.7808	1709	0.3642	60.6985	1406	0.36	51.8374	1564	0.3474	54.7766	1808	0.3231	67.455	-	GO:0044464//cell part	GO:0008135//translation factor activity, nucleic acid binding	GO:0006413//translational initiation	gi|255547564|ref|XP_002514839.1|/5.70029e-82/translation initiation factor, putative [Ricinus communis]
Cs3g21380	3396	1768	0.568	115.408	3975	0.6814	248.478	465	0.5071	30.0156	3847	0.7868	257.773	3259	0.7771	207.444	924	0.606	62.6536	-	-	-	-	gi|225460662|ref|XP_002267096.1|/1.98857e-134/PREDICTED: uncharacterized protein LOC100257198 isoform 1 [Vitis vinifera]
orange1.1t01021	2666	1767	0.9509	146.925	3106	0.976	247.321	617	0.9077	50.7325	2220	0.9647	189.486	2339	0.9734	189.651	846	0.9242	73.0721	K13422|1|0.0|728|vvi:100250607|transcription factor MYC2	-	-	-	gi|225427201|ref|XP_002280253.1|/0/PREDICTED: transcription factor MYC2-like [Vitis vinifera]
orange1.1t04499	2126	1751	0.7625	182.576	1407	0.8194	140.491	1066	0.7799	109.915	1111	0.7625	118.914	1477	0.7817	150.176	783	0.7606	84.8086	K13261|1|8e-80|184|gmx:100776878|cytochrome P450, family 93, subfamily A, polypeptide 1 (3,9-dihydroxypterocarpan 6a-monooxygenase) [EC:1.14.13.28];K15814|3|5e-77|176|gmx:100037459|beta-amyrin 24-hydroxylase [EC:1.14.99.43];K13257|5|2e-61|159|gmx:100037450|cytochrome P450, family 93, subfamily C (2-hydroxyisoflavanone synthase) [EC:1.14.13.86]	-	-	-	gi|255560607|ref|XP_002521317.1|/0/flavonoid 3-hydroxylase, putative [Ricinus communis]
orange1.1t02036	2882	1745	0.4153	134.221	1498	0.3848	110.341	918	0.3171	69.8249	1351	0.3546	106.671	1471	0.381	110.332	936	0.3487	74.7865	K00430|1|2e-39|162|pop:POPTR_777213|peroxidase [EC:1.11.1.7]	-	-	-	gi|110007377|gb|ABG49115.1|/7.12951e-45/peroxidase [Citrus maxima]
Cs3g26510	2229	1745	0.8259	173.542	1600	0.7856	152.38	1536	0.8246	151.058	1588	0.777	162.115	1618	0.8223	156.911	1326	0.764	136.986	K03094|1|6e-45|181|rcu:RCOM_1598810|S-phase kinase-associated protein 1	-	-	GO:0019941//modification-dependent protein catabolic process	gi|255539022|ref|XP_002510576.1|/7.70924e-44/skp1, putative [Ricinus communis]
orange1.1t04187	6205	1743	0.3608	62.2695	1619	0.3255	55.3891	1412	0.3502	49.8832	1469	0.3117	53.8721	1776	0.352	61.8708	1641	0.3507	60.8987	K00031|1|2e-56|117|vvi:100261578|isocitrate dehydrogenase [EC:1.1.1.42]	-	-	-	gi|462413390|gb|EMJ18439.1|/1.49816e-56/hypothetical protein PRUPE_ppa006356mg [Prunus persica]
orange1.1t02719	3936	1742	0.6786	98.1099	1144	0.6354	61.7007	1802	0.6608	100.36	1225	0.6357	70.8214	1331	0.6105	73.0983	2613	0.6875	152.871	K01051|1|2e-88|326|gmx:100802881|pectinesterase [EC:3.1.1.11]	GO:0030312//external encapsulating structure	GO:0030234//enzyme regulator activity;GO:0004091//carboxylesterase activity	GO:0071555//cell wall organization	gi|224118274|ref|XP_002317777.1|/5.77542e-117/predicted protein [Populus trichocarpa]
Cs1g21450	1266	1742	0.6611	305.024	1455	0.6438	243.977	1377	0.6627	238.43	1484	0.6912	266.737	1557	0.643	265.852	1403	0.6359	255.191	K02898|1|3e-57|221|pop:POPTR_830744|large subunit ribosomal protein L26e	GO:0031090//organelle membrane;GO:0015934//large ribosomal subunit;GO:0009536//plastid;GO:0031981//nuclear lumen	GO:0005198//structural molecule activity	GO:0006950//response to stress;GO:0010467//gene expression	gi|224074251|ref|XP_002304321.1|/3.31928e-56/predicted protein [Populus trichocarpa]
Cs7g01840	3721	1741	0.5413	103.719	1829	0.5681	104.345	1983	0.5222	116.822	1287	0.5456	78.705	1716	0.5345	99.6878	1934	0.4684	119.685	K05863|1|7e-84|202|smo:SELMODRAFT_230650|solute carrier family 25 (mitochondrial adenine nucleotide translocator), member 4/5/6/31	GO:0031224//intrinsic to membrane;GO:0030312//external encapsulating structure;GO:0031981//nuclear lumen;GO:0019866//organelle inner membrane;GO:0009526//plastid envelope	GO:0046914//transition metal ion binding	GO:0006862//nucleotide transport	gi|147863982|emb|CAN81107.1|/4.03034e-115/hypothetical protein VITISV_008170 [Vitis vinifera]
Cs6g18660	2677	1739	0.7142	144.003	2389	0.7232	189.447	513	0.4931	42.0079	2027	0.7056	172.302	2037	0.7452	164.485	594	0.5506	51.0951	-	-	-	-	gi|255560420|ref|XP_002521225.1|/6.62432e-21/conserved hypothetical protein [Ricinus communis]
Cs7g05860	8344	1739	0.6236	46.2003	1640	0.6039	41.7243	1599	0.6057	42.0084	1760	0.6183	47.9979	1906	0.6222	49.3779	1711	0.607	47.2191	K14558|1|4e-14|64.7|aly:ARALYDRAFT_901180|periodic tryptophan protein 2	-	-	-	gi|470134888|ref|XP_004303268.1|/1.28801e-52/PREDICTED: protein TOPLESS-like [Fragaria vesca subsp. vesca]
Cs7g30110	2647	1734	0.7764	145.216	1288	0.7182	103.295	473	0.7401	39.1714	1477	0.694	126.973	1346	0.7412	109.92	834	0.8104	72.5527	-	-	-	-	gi|255559639|ref|XP_002520839.1|/1.37499e-103/conserved hypothetical protein [Ricinus communis]
Cs5g26850	3303	1727	0.6312	115.905	2119	0.6757	136.189	1542	0.5783	102.338	2159	0.6615	148.74	2035	0.6285	133.18	1287	0.5771	89.7246	-	-	-	-	gi|224125826|ref|XP_002319684.1|/4.45445e-06/predicted protein [Populus trichocarpa]
orange1.1t03773	6272	1726	0.582	61.0035	2544	0.6335	86.1053	10281	0.7082	359.328	1172	0.5646	42.5212	1357	0.5697	46.769	2610	0.5912	95.8244	K00454|1|5e-118|425|gmx:100797626|lipoxygenase [EC:1.13.11.12]	-	GO:0046872//metal ion binding;GO:0016702//oxidoreductase activity, acting on single donors with incorporation of molecular oxygen, incorporation of two atoms of oxygen	GO:0006633//fatty acid biosynthetic process	gi|18461098|dbj|BAB84352.1|/1.55327e-119/lipoxygenase [Citrus jambhiri]
Cs7g20420	1947	1725	0.8603	196.401	1211	0.7827	132.037	298	0.7648	33.5515	1847	0.7976	215.866	1107	0.8053	122.904	872	0.8716	103.132	-	-	-	-	gi|255560321|ref|XP_002521177.1|/8.84968e-170/conserved hypothetical protein [Ricinus communis]
Cs6g11230	6787	1724	0.516	56.3092	1729	0.4989	54.0799	1145	0.4808	36.9819	1914	0.4784	64.1723	1900	0.4822	60.5146	993	0.4825	33.6909	K12617|1|0.0|699|vvi:100255521|DNA topoisomerase 2-associated protein PAT1	-	-	-	gi|462413205|gb|EMJ18254.1|/0/hypothetical protein PRUPE_ppa001180mg [Prunus persica]
Cs8g07470	1805	1721	0.7706	211.36	1862	0.7994	218.989	2587	0.7579	314.182	1306	0.7723	164.645	1525	0.7695	182.632	1687	0.7906	215.218	K04371|1|4e-42|171|vvi:100254083|extracellular signal-regulated kinase 1/2 [EC:2.7.11.24];K09060|2|4e-09|61.6|gmx:778122|plant G-box-binding factor	GO:0043231//intracellular membrane-bounded organelle	GO:0003677//DNA binding;GO:0001071//nucleic acid binding transcription factor activity;GO:0005515//protein binding	GO:0006351//transcription, DNA-dependent	gi|224105353|ref|XP_002313781.1|/4.55656e-52/predicted protein [Populus trichocarpa]
Cs1g04730	757	1719	0.8692	503.384	1321	0.8547	370.447	1502	0.8547	434.946	918	0.8322	275.95	1310	0.86	374.076	966	0.7807	293.848	-	-	-	-	gi|296082551|emb|CBI21556.3|/3.04304e-17/unnamed protein product [Vitis vinifera]
Cs3g25510	2447	1716	0.792	155.454	1241	0.7446	107.661	2167	0.8476	194.127	1118	0.7801	103.966	1006	0.7581	88.8686	2366	0.8872	222.65	-	-	-	-	gi|255538804|ref|XP_002510467.1|/1.0371e-81/Auxin-induced protein 5NG4, putative [Ricinus communis]
Cs4g07340	3768	1709	0.5486	100.543	1486	0.5353	83.7196	842	0.4772	48.985	1243	0.5173	75.0661	1133	0.4936	64.9985	1086	0.5303	66.3683	-	GO:0005618//cell wall	GO:0005515//protein binding;GO:0004175//endopeptidase activity	GO:0019538//protein metabolic process;GO:0044092//negative regulation of molecular function	gi|462399794|gb|EMJ05462.1|/0/hypothetical protein PRUPE_ppa001798mg [Prunus persica]
Cs1g08920	24523	1705	0.0658	15.4124	1553	0.08	13.4436	1163	0.0796	10.396	1691	0.0777	15.6911	1795	0.0895	15.8225	1050	0.0709	9.85955	K00940|1|3e-25|103|aly:ARALYDRAFT_489792|nucleoside-diphosphate kinase [EC:2.7.4.6]	-	-	-	gi|3746069|gb|AAC63844.1|/1.42249e-89/putative non-LTR retroelement reverse transcriptase [Arabidopsis thaliana]
Cs6g18590	2729	1702	0.3752	138.253	1542	0.3925	119.95	1026	0.4023	82.4148	1716	0.4012	143.086	1718	0.3668	136.083	1289	0.3346	108.765	K02993|1|1e-32|140|pop:POPTR_749404|small subunit ribosomal protein S7e	GO:0005622//intracellular	-	-	gi|414878960|tpg|DAA56091.1|/7.94509e-46/TPA: hypothetical protein ZEAMMB73_002867 [Zea mays]
Cs6g19000	6621	1698	0.6815	56.8504	1754	0.6661	56.2374	1914	0.6834	63.3694	1684	0.6929	57.8765	1738	0.6635	56.7428	1326	0.683	46.117	K06674|1|1e-08|62.4|aly:ARALYDRAFT_496418|structural maintenance of chromosome 2;K12811|4|1e-07|58.5|mtr:MTR_2g007000|ATP-dependent RNA helicase DDX46/PRP5 [EC:3.6.4.13];K11498|5|2e-07|58.2|ath:AT3G10180|centromeric protein E	GO:0044444//cytoplasmic part;GO:0043231//intracellular membrane-bounded organelle	-	GO:0006996//organelle organization	gi|224127598|ref|XP_002329317.1|/0/predicted protein [Populus trichocarpa]
Cs4g01450	2759	1698	0.7539	136.429	1504	0.7488	115.722	3151	0.7796	250.356	1804	0.7521	148.788	1861	0.7564	145.807	1832	0.7789	152.903	K00924|1|7e-123|440|osa:4342410|[EC:2.7.1.-];K07198|3|2e-62|239|aly:ARALYDRAFT_484683|5'-AMP-activated protein kinase, catalytic alpha subunit [EC:2.7.11.11]	-	GO:0004674//protein serine/threonine kinase activity;GO:0032559	GO:0006464//cellular protein modification process;GO:0032501//multicellular organismal process;GO:0006972//hyperosmotic response;GO:0009926//auxin polar transport;GO:0023052//signaling	gi|116265936|gb|ABJ91216.1|/0/CBL-interacting protein kinase 9 [Populus trichocarpa]
Cs5g13890	1719	1694	0.4148	218.453	1788	0.3583	220.806	102	0.3048	13.0073	2516	0.3583	333.057	794	0.3514	99.8456	1006	0.381	134.761	-	-	GO:0061135	GO:0010466//negative regulation of peptidase activity	gi|119367468|gb|ABL67650.1|/1.57279e-70/putative miraculin-like protein 2 [Citrus hybrid cultivar]
Cs2g19740	3980	1693	0.7533	94.2961	1845	0.8216	98.4084	1358	0.7138	74.796	1711	0.8281	97.8252	1824	0.8628	99.0663	1215	0.7083	70.2967	-	GO:0043231//intracellular membrane-bounded organelle	GO:0046914//transition metal ion binding;GO:0042802//identical protein binding;GO:0046983//protein dimerization activity	GO:0010074//maintenance of meristem identity;GO:0010015//root morphogenesis;GO:0003006//developmental process involved in reproduction;GO:0010467//gene expression;GO:0046739//spread of virus in multicellular host	gi|255581794|ref|XP_002531698.1|/0/protein binding protein, putative [Ricinus communis]
Cs5g16290	4252	1680	0.3786	87.5862	1344	0.3328	67.1004	1360	0.3984	70.1144	1426	0.349	76.315	1077	0.3316	54.7528	1369	0.3149	74.1399	K05279|1|5e-59|228|rcu:RCOM_0596300|flavonol 3-O-methyltransferase [EC:2.1.1.76]	-	GO:0005515//protein binding;GO:0008171//O-methyltransferase activity	GO:0006730//one-carbon metabolic process;GO:0009699//phenylpropanoid biosynthetic process	gi|302171551|gb|ADK97702.1|/1.3676e-71/putative caffeic acid O-methyltransferase [Citrus aurantium]
Cs7g13250	5338	1677	0.678	69.6425	1559	0.6901	61.9993	1064	0.6283	43.6943	1232	0.6514	52.5189	1364	0.731	55.2357	1402	0.6836	60.4799	K15925|1|0.0|1144|rcu:RCOM_0030540|alpha-D-xyloside xylohydrolase [EC:3.2.1.177]	GO:0005618//cell wall;GO:0005576//extracellular region;GO:0009536//plastid	GO:0005488//binding;GO:0004558//alpha-glucosidase activity	GO:0006073//cellular glucan metabolic process;GO:0000272//polysaccharide catabolic process;GO:0010038//response to metal ion	gi|255581663|ref|XP_002531635.1|/0/alpha-glucosidase, putative [Ricinus communis]
Cs2g23660	3379	1676	0.4025	109.953	3433	0.4262	215.677	814	0.4108	52.8078	3318	0.3986	223.446	3133	0.4492	200.427	1397	0.4075	95.2028	K09286|1|5e-24|112|aly:ARALYDRAFT_494572|EREBP-like factor	-	-	-	gi|156145802|gb|ABU53677.1|/3.03698e-34/ethylene-responsive element binding protein [Gossypium barbadense]
Cs2g27470	14849	1667	0.6483	24.8862	1865	0.6699	26.6625	2193	0.6784	32.3745	2054	0.6838	31.4765	1743	0.6793	25.3737	1591	0.6423	24.6726	K09291|1|5e-07|57.8|ath:AT1G79280|nucleoprotein TPR;K11294|2|8e-06|53.9|osa:4344865|nucleolin	-	-	-	gi|147783375|emb|CAN59884.1|/9.12055e-25/hypothetical protein VITISV_026166 [Vitis vinifera]
Cs1g12370	13271	1667	0.5245	27.8453	1714	0.5294	27.4174	2970	0.5398	49.0585	1557	0.5146	26.6974	1780	0.5293	28.9935	2903	0.5482	50.3715	K12856|1|0.0|962|mtr:MTR_2g103960|pre-mRNA-processing factor 8	GO:0005618//cell wall;GO:0009536//plastid;GO:0030529//ribonucleoprotein complex	GO:0035251//UDP-glucosyltransferase activity	GO:0006073//cellular glucan metabolic process;GO:0048316//seed development;GO:0000377;GO:0005985//sucrose metabolic process;GO:0006950//response to stress	gi|470134940|ref|XP_004303294.1|/0/PREDICTED: pre-mRNA-processing-splicing factor 8-like [Fragaria vesca subsp. vesca]
Cs9g07890	2544	1660	0.7657	144.647	1462	0.7131	121.997	1367	0.7307	117.791	1653	0.717	147.856	1606	0.7547	136.462	1774	0.7756	160.575	-	-	-	-	gi|462419712|gb|EMJ23975.1|/4.97452e-116/hypothetical protein PRUPE_ppa006575mg [Prunus persica]
orange1.1t04543	4484	1657	0.8289	81.9175	2540	0.8622	120.251	635	0.5522	31.0434	2230	0.8776	113.168	1811	0.8785	87.3046	1019	0.7351	52.3299	-	-	-	-	gi|255562295|ref|XP_002522155.1|/3.36923e-81/calcium ion binding protein, putative [Ricinus communis]
Cs1g26430	7360	1653	0.5266	49.7869	1721	0.5413	49.6389	1702	0.5141	50.6924	1452	0.5092	44.8924	1596	0.524	46.8748	1760	0.5088	55.0651	K04523|1|5e-83|309|rcu:RCOM_0873810|ubiquilin	-	-	-	gi|255561391|ref|XP_002521706.1|/6.81211e-82/plant ubiquilin, putative [Ricinus communis]
Cs1g21020	4330	1650	0.8836	84.4726	1416	0.8679	69.4216	1190	0.8591	60.2449	1751	0.8965	92.0199	1376	0.863	68.6934	1737	0.8748	92.3748	K00924|1|0.0|862|aly:ARALYDRAFT_476729|[EC:2.7.1.-]	GO:0009536//plastid;GO:0031224//intrinsic to membrane	GO:0004702//receptor signaling protein serine/threonine kinase activity;GO:0005102//receptor binding;GO:0016160//amylase activity;GO:0032559;GO:0016628//oxidoreductase activity, acting on the CH-CH group of donors, NAD or NADP as acceptor	GO:0003006//developmental process involved in reproduction;GO:0007167//enzyme linked receptor protein signaling pathway;GO:0005982//starch metabolic process;GO:0009933//meristem structural organization;GO:0006464//cellular protein modification process;GO:0006950//response to stress;GO:0010073//meristem maintenance	gi|359497545|ref|XP_003635561.1|/0/PREDICTED: leucine-rich repeat receptor-like serine/threonine-protein kinase BAM1-like [Vitis vinifera]
Cs9g16450	1288	1650	0.9154	283.98	1325	0.9441	218.383	1659	0.913	282.353	1376	0.8812	243.101	1395	0.9627	234.122	1363	0.9379	243.681	K14493|1|9e-34|142|ppp:PHYPADRAFT_118478|gibberellin receptor GID1 [EC:3.-.-.-]	-	GO:0004091//carboxylesterase activity	-	gi|462416192|gb|EMJ20929.1|/8.45861e-108/hypothetical protein PRUPE_ppa026008mg [Prunus persica]
Cs4g10030	6346	1648	0.3358	57.5674	1588	0.3464	53.1214	1703	0.3555	58.8269	1641	0.3356	58.8427	1751	0.3843	59.6445	1985	0.3166	72.0281	K08245|1|1e-65|215|pop:POPTR_642209|phytepsin [EC:3.4.23.40]	-	GO:0016787//hydrolase activity	-	gi|224056377|ref|XP_002298827.1|/1.50355e-64/predicted protein [Populus trichocarpa]
Cs4g17360	2712	1644	0.4952	134.379	1747	0.4945	136.748	1297	0.4631	104.836	1658	0.5306	139.116	1682	0.5317	134.067	1126	0.4554	95.6071	K07936|1|2e-53|209|gmx:100813605|GTP-binding nuclear protein Ran	-	-	GO:0009987//cellular process;GO:0006810//transport	gi|357466305|ref|XP_003603437.1|/1.13575e-52/GTP-binding nuclear protein Ran-A1 [Medicago truncatula]
Cs5g10730	2937	1643	0.7913	124.009	1750	0.795	126.489	1738	0.8131	129.72	1286	0.8403	99.637	1497	0.7807	110.18	1828	0.8015	143.322	K00026|1|0.0|659|pop:POPTR_583880|malate dehydrogenase [EC:1.1.1.37]	-	GO:0016615//malate dehydrogenase activity	GO:0044238//primary metabolic process;GO:0043648//dicarboxylic acid metabolic process	gi|114479586|gb|ABI75147.1|/0/malate dehydrogenase [Citrus junos]
Cs1g01320	2155	1640	0.8868	168.7	827	0.8557	81.4662	2398	0.8524	243.929	2731	0.9007	288.375	2979	0.8729	298.818	1840	0.877	196.613	K09286|1|6e-57|220|vvi:100245515|EREBP-like factor	-	-	-	gi|262090294|gb|ACY25088.1|/6.85182e-82/DREB1C [Gossypium hirsutum]
Cs9g10470	4257	1638	0.4097	85.2963	1521	0.3719	75.8481	1672	0.3683	86.0982	1182	0.3629	63.1826	1593	0.4304	80.8903	1507	0.3526	81.5176	K00025|1|2e-76|181|pop:POPTR_747123|malate dehydrogenase [EC:1.1.1.37]	GO:0016020//membrane;GO:0044424//intracellular part	GO:0016747//transferase activity, transferring acyl groups other than amino-acyl groups;GO:0016615//malate dehydrogenase activity	GO:0009060//aerobic respiration;GO:0043648//dicarboxylic acid metabolic process;GO:0006007//glucose catabolic process	gi|211906490|gb|ACJ11738.1|/1.02978e-77/malate dehydrogenase [Gossypium hirsutum]
Cs6g07420	2117	1634	0.8829	171.1	1877	0.8833	188.219	820	0.658	84.9091	1274	0.8748	136.941	1435	0.838	146.526	596	0.7978	64.8286	-	-	-	-	gi|224140343|ref|XP_002323542.1|/8.2663e-48/predicted protein [Populus trichocarpa]
Cs6g10250	3476	1631	0.9537	104.015	2287	0.958	139.671	905	0.9321	57.0729	2006	0.9425	131.321	1991	0.9534	123.816	1203	0.9183	79.6943	K04733|1|0.0|716|aly:ARALYDRAFT_916421|interleukin-1 receptor-associated kinase 4 [EC:2.7.11.1];K05658|3|5e-64|244|vvi:100262734|ATP-binding cassette, subfamily B (MDR/TAP), member 1;K00924|4|1e-62|240|aly:ARALYDRAFT_486409|[EC:2.7.1.-];K13430|5|4e-62|238|pop:POPTR_413452|serine/threonine-protein kinase PBS1 [EC:2.7.11.1]	GO:0044426;GO:0031410//cytoplasmic vesicle;GO:0016020//membrane	GO:0004871//signal transducer activity;GO:0004713//protein tyrosine kinase activity;GO:0032559	GO:0006952//defense response;GO:0006468//protein phosphorylation;GO:0009856//pollination;GO:0007275//multicellular organismal development	gi|224087891|ref|XP_002308259.1|/0/predicted protein [Populus trichocarpa]
Cs4g03200	1487	1630	0.8433	242.994	2528	0.8547	360.899	1034	0.813	152.43	1533	0.809	234.593	1323	0.8514	192.324	1315	0.8198	203.637	K08235|1|1e-83|192|aly:ARALYDRAFT_354208|xyloglucan:xyloglucosyl transferase [EC:2.4.1.207]	GO:0005576//extracellular region;GO:0030312//external encapsulating structure	GO:0016798//hydrolase activity, acting on glycosyl bonds;GO:0016758//transferase activity, transferring hexosyl groups	GO:0044042//glucan metabolic process	gi|147854713|emb|CAN80251.1|/1.77652e-108/hypothetical protein VITISV_036641 [Vitis vinifera]
Cs7g12040	3890	1626	0.7283	92.6597	1666	0.7126	90.9169	1650	0.7219	92.9813	1647	0.7272	96.3447	1887	0.7165	104.859	1390	0.7069	82.2824	-	-	GO:0016301//kinase activity;GO:0019901//protein kinase binding	GO:0006796//phosphate-containing compound metabolic process	gi|255547049|ref|XP_002514582.1|/0/inositol or phosphatidylinositol kinase, putative [Ricinus communis]
Cs6g11770	237	1626	0.9916	1520.87	2054	0.9916	1839.8	2155	0.9873	1993.24	1900	0.9916	1824.27	1781	0.9916	1624.43	1643	0.9873	1596.36	K08770|1|9e-38|152|aly:ARALYDRAFT_482268|ubiquitin C	GO:0043231//intracellular membrane-bounded organelle	-	GO:0019941//modification-dependent protein catabolic process;GO:0016567//protein ubiquitination	gi|462401262|gb|EMJ06819.1|/2.89569e-37/hypothetical protein PRUPE_ppa009116mg [Prunus persica]
Cs2g12010	1759	1618	0.7447	203.907	1810	0.743	218.44	1547	0.7288	192.791	1580	0.6663	204.397	1662	0.7038	204.244	1314	0.6236	172.017	-	-	-	-	gi|470115305|ref|XP_004293843.1|/5.18354e-16/PREDICTED: plasma membrane-associated cation-binding protein 1-like isoform 1 [Fragaria vesca subsp. vesca]
Cs7g19320	5720	1618	0.7507	62.705	1962	0.7774	72.8152	2490	0.7453	95.4256	1401	0.7393	55.7347	1669	0.7738	63.0732	1902	0.7274	76.5695	K13447|1|2e-109|217|pop:POPTR_548137|respiratory burst oxidase [EC:1.6.3.- 1.11.1.-]	-	GO:0016491//oxidoreductase activity;GO:0005488//binding	-	gi|224057868|ref|XP_002299364.1|/2.12418e-108/predicted protein [Populus trichocarpa]
Cs6g17430	3525	1617	0.5762	101.688	1972	0.5481	118.759	1755	0.6644	109.139	1381	0.5637	89.1494	1919	0.6207	117.679	2956	0.657	193.102	K01915|1|3e-88|187|vvi:100266191|glutamine synthetase [EC:6.3.1.2]	-	-	-	gi|1707955|sp|P51118.1|GLNA1_VITVI/3.57606e-87/RecName: Full=Glutamine synthetase cytosolic isozyme 1; AltName: Full=Glutamate--ammonia ligase
Cs5g16710	7937	1614	0.6051	45.0782	1600	0.6019	42.794	1311	0.5381	36.2083	1499	0.5923	42.9763	1686	0.5992	45.9183	1367	0.5513	39.6601	K11596|1|4e-106|176|rcu:RCOM_0605410|argonaute	GO:0043231//intracellular membrane-bounded organelle;GO:0044444//cytoplasmic part	GO:0003723//RNA binding;GO:0004519//endonuclease activity	GO:0009725//response to hormone stimulus;GO:0048364//root development;GO:0042445//hormone metabolic process;GO:0045087//innate immune response;GO:0009887//organ morphogenesis;GO:0035194//posttranscriptional gene silencing by RNA;GO:0048468//cell development;GO:0003006//developmental process involved in reproduction;GO:0044237//cellular metabolic process;GO:0009639//response to red or far red light	gi|255570639|ref|XP_002526275.1|/4.96598e-105/eukaryotic translation initiation factor 2c, putative [Ricinus communis]
Cs5g01390	2372	1613	0.7728	150.744	1551	0.7989	138.809	1760	0.7896	162.652	1518	0.7732	145.627	1632	0.7694	148.727	1679	0.7643	162.996	-	GO:0031224//intrinsic to membrane	GO:0004871//signal transducer activity	-	gi|307136090|gb|ADN33938.1|/0/seven transmembrane receptor [Cucumis melo subsp. melo]
Cs6g13660	4431	1612	0.7585	80.646	1922	0.7132	92.0811	1004	0.6723	49.6699	1832	0.7253	94.0822	1715	0.7369	83.6655	1305	0.7152	67.8188	-	-	-	-	gi|147805477|emb|CAN63083.1|/7.39507e-161/hypothetical protein VITISV_015358 [Vitis vinifera]
Cs3g20070	1628	1609	0.9681	219.089	3093	0.9785	403.315	459	0.9146	61.8045	2695	0.9816	376.693	2045	0.9754	271.533	546	0.9189	77.2289	-	GO:0016020//membrane	-	GO:0006865//amino acid transport	gi|255558594|ref|XP_002520322.1|/1.25196e-154/amino acid transporter, putative [Ricinus communis]
Cs8g03040	2476	1608	0.8211	143.964	1667	0.7452	142.924	1928	0.7904	170.694	1804	0.8053	165.794	1800	0.7839	157.147	1890	0.7807	175.773	-	GO:0009526//plastid envelope	-	-	gi|255554563|ref|XP_002518320.1|/3.34612e-120/ATP binding protein, putative [Ricinus communis]
Cs8g16600	1400	1600	0.5521	253.345	1686	0.5479	255.652	1260	0.5514	197.29	1767	0.5486	287.205	1688	0.5671	260.633	1198	0.5543	197.047	K02870|1|3e-86|317|mtr:MTR_4g059400|large subunit ribosomal protein L12e	GO:0030529//ribonucleoprotein complex	GO:0005198//structural molecule activity	GO:0010467//gene expression	gi|359478349|ref|XP_003632111.1|/1.0219e-85/PREDICTED: 60S ribosomal protein L12-like [Vitis vinifera]
Cs6g22050	2792	1599	0.7658	126.956	1575	0.7615	119.752	998	0.6114	78.3568	1008	0.7428	82.154	1060	0.7804	82.0682	1214	0.6737	100.126	K00012|1|0.0|930|vvi:100264653|UDPglucose 6-dehydrogenase [EC:1.1.1.22]	GO:0030312//external encapsulating structure;GO:0044444//cytoplasmic part;GO:0043231//intracellular membrane-bounded organelle	GO:0000166//nucleotide binding;GO:0048037//cofactor binding;GO:0016616//oxidoreductase activity, acting on the CH-OH group of donors, NAD or NADP as acceptor	GO:0008152//metabolic process	gi|225452968|ref|XP_002284346.1|/0/PREDICTED: UDP-glucose 6-dehydrogenase [Vitis vinifera]
Cs7g13220	2007	1596	0.5346	176.281	2685	0.579	283.998	609	0.4768	66.5168	2307	0.5531	261.568	2117	0.5341	228.012	843	0.4918	96.7212	-	-	-	-	gi|224108484|ref|XP_002314864.1|/6.35212e-42/predicted protein [Populus trichocarpa]
Cs8g02530	1731	1596	0.7296	204.388	1151	0.7793	141.155	488	0.7244	61.7994	1410	0.6857	185.356	1130	0.7175	141.113	705	0.6938	93.7851	K09872|1|5e-86|259|ath:AT4G35100|aquaporin PIP	GO:0031224//intrinsic to membrane	-	GO:0006810//transport	gi|256568423|gb|ACU87555.1|/3.33688e-90/PIP protein [Gossypium hirsutum]
Cs7g15030	4295	1587	0.6577	81.9094	1162	0.6808	57.4331	1344	0.6827	68.5958	1430	0.7108	75.7629	1267	0.7835	63.7672	1911	0.6969	102.456	K09828|1|0.0|779|rcu:RCOM_1138510|delta24-sterol reductase [EC:1.3.1.72]	GO:0031224//intrinsic to membrane	GO:0016628//oxidoreductase activity, acting on the CH-CH group of donors, NAD or NADP as acceptor;GO:0050662//coenzyme binding;GO:0005515//protein binding	GO:0008152//metabolic process	gi|255549501|ref|XP_002515803.1|/0/Cell elongation protein diminuto, putative [Ricinus communis]
Cs3g10630	2569	1583	0.6314	136.596	1577	0.6403	130.313	1044	0.6594	89.0836	1729	0.559	153.149	1680	0.6026	141.361	1160	0.5819	103.977	K05275|1|7e-08|58.2|zma:100272747|pyridoxine 4-dehydrogenase [EC:1.1.1.65]	-	-	-	gi|356505963|ref|XP_003521758.1|/1.71926e-51/PREDICTED: auxin-induced protein PCNT115-like isoform 3 [Glycine max]
Cs4g13160	2235	1581	0.8192	156.81	1604	0.817	152.351	2118	0.8385	207.735	1673	0.8143	170.334	1757	0.7888	169.933	1697	0.7973	174.842	K15172|1|2e-25|115|vcn:VOLCADRAFT_106802|transcription elongation factor SPT5	-	-	-	gi|147857018|emb|CAN81808.1|/5.99458e-97/hypothetical protein VITISV_013303 [Vitis vinifera]
orange1.1t01622	3593	1578	0.7899	97.3575	2061	0.7515	121.77	1102	0.7111	67.2335	1622	0.7567	102.725	1818	0.7899	109.376	1080	0.742	69.2163	K01580|1|2e-154|545|vvi:100266215|glutamate decarboxylase [EC:4.1.1.15]	-	-	-	gi|70609690|gb|AAZ05070.1|/3.33526e-180/glutamate decarboxylase [Citrus sinensis]
Cs2g29100	3119	1576	0.8201	112.011	1673	0.8368	113.867	2176	0.774	152.934	1432	0.7676	104.475	1594	0.8304	110.473	1362	0.816	100.555	K14514|1|0.0|950|rcu:RCOM_0656830|ethylene-insensitive protein 3	GO:0043231//intracellular membrane-bounded organelle	GO:0001071//nucleic acid binding transcription factor activity	GO:0010467//gene expression	gi|255578664|ref|XP_002530192.1|/0/ETHYLENE-INSENSITIVE3 protein, putative [Ricinus communis]
Cs2g21430	9268	1574	0.3731	37.6477	1589	0.3589	36.3963	2490	0.3585	58.8945	1252	0.3491	30.7399	1451	0.3516	33.8427	1940	0.3527	48.2011	K01681|1|5e-83|309|gmx:100793264|aconitate hydratase 1 [EC:4.2.1.3]	GO:0044424//intracellular part	GO:0043169//cation binding;GO:0051536//iron-sulfur cluster binding;GO:0016836//hydro-lyase activity	GO:0044262//cellular carbohydrate metabolic process	gi|285309969|emb|CBE71058.1|/4.28093e-89/aconitate hydratase 2 [Citrus clementina]
orange1.1t01732	3023	1573	0.5233	115.348	1574	0.7198	110.531	1131	0.4423	82.0136	1416	0.6434	106.588	1411	0.651	100.896	1158	0.5114	88.2088	K07977|1|5e-28|85.5|vvi:100242458|Arf/Sar family, other	-	-	-	gi|224122860|ref|XP_002318934.1|/1.0527e-46/predicted protein [Populus trichocarpa]
Cs6g16060	5372	1572	0.7977	64.8689	1591	0.7271	62.8714	1522	0.7466	62.1069	1406	0.7157	59.557	1531	0.7426	61.6061	1364	0.6921	58.4682	K13044|1|5e-17|89.7|zma:100382653|heterogeneous nuclear ribonucleoprotein A/B/D;K14411|2|6e-14|79.3|sbi:SORBI_05g025410|RNA-binding protein Musashi	GO:0032991//macromolecular complex;GO:0043231//intracellular membrane-bounded organelle	GO:0003723//RNA binding	GO:0009692;GO:0009755//hormone-mediated signaling pathway;GO:0043488//regulation of mRNA stability;GO:0010260//organ senescence;GO:0006950//response to stress	gi|225439119|ref|XP_002270568.1|/6.6178e-103/PREDICTED: uncharacterized protein LOC100243393 [Vitis vinifera]
Cs8g05410	2298	1572	0.5374	151.643	1394	0.4809	128.775	1796	0.493	171.324	1208	0.4661	119.619	1253	0.4726	117.865	1221	0.5039	122.351	K00588|1|1e-49|196|aly:ARALYDRAFT_912997|caffeoyl-CoA O-methyltransferase [EC:2.1.1.104]	-	GO:0008171//O-methyltransferase activity;GO:0043169//cation binding	GO:0006730//one-carbon metabolic process;GO:0009699//phenylpropanoid biosynthetic process	gi|449525367|ref|XP_004169689.1|/1.49653e-50/PREDICTED: caffeoyl-CoA O-methyltransferase 5-like [Cucumis sativus]
Cs7g18560	1408	1571	0.6974	247.339	1670	0.6328	251.787	1665	0.7152	259.223	1680	0.6648	271.513	2070	0.7365	317.799	1046	0.6222	171.069	K00799|1|5e-64|243|rcu:RCOM_0324140|glutathione S-transferase [EC:2.5.1.18]	-	GO:0016765//transferase activity, transferring alkyl or aryl (other than methyl) groups	-	gi|255578691|ref|XP_002530205.1|/7.18954e-63/glutathione-s-transferase theta, gst, putative [Ricinus communis]
Cs7g22830	2788	1568	0.7012	124.673	1321	0.6564	100.584	1776	0.8461	139.641	1706	0.7672	139.242	1508	0.6962	116.921	1951	0.7719	161.141	K04123|1|3e-58|86.3|gmx:100781238|ent-kaurenoic acid hydroxylase [EC:1.14.13.79]	-	-	-	gi|357482355|ref|XP_003611463.1|/2.20644e-59/Cytochrome P450 ent-kaurenoic acid oxidase [Medicago truncatula]
Cs7g05820	2644	1567	0.5367	131.379	768	0.4743	61.6622	1652	0.4936	136.965	1630	0.4849	140.285	1599	0.5374	130.729	1375	0.52	119.752	-	-	-	-	gi|388501326|gb|AFK38729.1|/2.07787e-51/unknown [Medicago truncatula]
Cs8g07440	6456	1567	0.4854	53.8053	1286	0.4822	42.286	1803	0.4357	61.22	1216	0.4878	42.8602	1341	0.4763	44.9003	1588	0.4258	56.6407	-	GO:0016020//membrane	GO:0005215//transporter activity	-	gi|357467365|ref|XP_003603967.1|/1.25214e-119/Sec14 cytosolic factor [Medicago truncatula]
Cs3g09250	7777	1564	0.5251	44.5804	1541	0.5213	42.0639	1303	0.4858	36.7277	1441	0.5024	42.1634	1591	0.5388	44.2224	1196	0.5272	35.4128	-	-	-	-	gi|224138216|ref|XP_002326547.1|/6.25115e-118/predicted protein [Populus trichocarpa]
Cs1g15440	1856	1558	0.7839	186.084	1017	0.6034	116.322	420	0.6708	49.6058	1394	0.6137	170.91	934	0.576	108.781	704	0.7058	87.3446	K09873|1|1e-38|159|ath:AT3G16240|aquaporin TIP;K09866|3|9e-36|150|sbi:SORBI_10g019360|aquaporin-4	-	-	-	gi|255549896|ref|XP_002515999.1|/1.05425e-43/tonoplast intrinsic protein, putative [Ricinus communis]
Cs6g13000	4298	1558	0.8174	80.3565	1639	0.7678	80.9528	1696	0.7822	86.501	1451	0.7464	76.8218	1734	0.7643	87.2101	1972	0.7517	105.653	K03252|1|0.0|816|vvi:100252123|translation initiation factor 3 subunit C	GO:0044424//intracellular part;GO:0043234//protein complex	GO:0008135//translation factor activity, nucleic acid binding	GO:0006412//translation	gi|225441573|ref|XP_002281426.1|/0/PREDICTED: eukaryotic translation initiation factor 3 subunit C-like [Vitis vinifera]
orange1.1t03059	9748	1557	0.577	35.4073	1556	0.5865	33.8854	1022	0.5165	22.9825	1834	0.6427	42.8122	1601	0.6344	35.5026	1513	0.6146	35.7409	K12657|1|1e-41|94.0|vvi:100232881|delta-1-pyrroline-5-carboxylate synthetase [EC:2.7.2.11 1.2.1.41]	-	-	-	gi|6225818|sp|O65361.1|P5CS_MESCR/4.63224e-41/RecName: Full=Delta-1-pyrroline-5-carboxylate synthase; Short=P5CS; Includes: RecName: Full=Glutamate 5-kinase; Short=GK; AltName: Full=Gamma-glutamyl kinase; Includes: RecName: Full=Gamma-glutamyl phosphate reductase; Short=GPR; AltName: Full=Glutamate-5-semialdehyde dehydrogenase; AltName: Full=Glutamyl-gamma-semialdehyde dehydrogenase
Cs3g14920	4722	1554	0.5131	72.9533	1716	0.5008	77.1455	708	0.4875	32.8677	1607	0.5008	77.4415	1470	0.4994	67.2939	828	0.4905	40.3781	-	GO:0005634//nucleus	-	GO:0006886//intracellular protein transport	gi|460398809|ref|XP_004244944.1|/1.8569e-81/PREDICTED: importin subunit alpha-1-like [Solanum lycopersicum]
Cs2g17230	3453	1552	0.6817	99.6357	1988	0.6785	122.219	1329	0.5928	84.3704	1083	0.6377	71.37	1221	0.6496	76.4369	998	0.5204	66.5542	K13464|1|6e-53|114|vvi:100262965|jasmonate ZIM domain-containing protein	-	-	-	gi|147856980|emb|CAN79663.1|/8.50786e-52/hypothetical protein VITISV_031013 [Vitis vinifera]
Cs5g33350	2784	1547	0.4709	123.18	1458	0.4106	111.175	1142	0.4289	89.9204	1554	0.3933	127.018	1452	0.4235	112.741	1133	0.4321	93.7135	K02883|1|2e-27|122|pop:POPTR_552462|large subunit ribosomal protein L18e	GO:0030529//ribonucleoprotein complex	GO:0005198//structural molecule activity	GO:0010467//gene expression	gi|224064456|ref|XP_002301485.1|/3.21579e-26/predicted protein [Populus trichocarpa]
Cs2g17070	2408	1547	0.8829	142.414	1184	0.8513	104.379	676	0.8202	61.5392	983	0.8742	92.8925	1358	0.9049	121.907	680	0.8875	65.027	K01051|1|7e-94|343|vvi:100255703|pectinesterase [EC:3.1.1.11]	GO:0030312//external encapsulating structure	GO:0030234//enzyme regulator activity;GO:0004091//carboxylesterase activity	GO:0071555//cell wall organization	gi|255573722|ref|XP_002527782.1|/2.17489e-108/Pectinesterase-1 precursor, putative [Ricinus communis]
Cs3g24730	4322	1545	0.4669	79.2435	1376	0.4493	67.5854	1997	0.4283	101.287	1569	0.4551	82.608	1716	0.4667	85.8256	1386	0.4114	73.8448	-	-	-	-	gi|255538626|ref|XP_002510378.1|/7.78228e-06/conserved hypothetical protein [Ricinus communis]
Cs5g09300	4339	1545	0.846	78.933	1676	0.8965	81.998	1563	0.7622	78.9643	1824	0.891	95.6575	1799	0.8649	89.6243	1254	0.8099	66.5502	K01369|1|5e-113|170|gmx:547964|legumain [EC:3.4.22.34]	-	GO:0070011//peptidase activity, acting on L-amino acid peptides	-	gi|351720847|ref|NP_001236678.1|/6.46525e-112/vacuolar-processing enzyme precursor [Glycine max]
Cs1g26810	2803	1543	0.8655	122.029	3728	0.8812	282.34	450	0.721	35.1926	2636	0.8773	213.996	2593	0.8944	199.969	869	0.8298	71.3901	K00384|1|1e-137|489|rcu:RCOM_0612980|thioredoxin reductase (NADPH) [EC:1.8.1.9]	GO:0009526//plastid envelope;GO:0044429//mitochondrial part	GO:0016209//antioxidant activity;GO:0050662//coenzyme binding;GO:0003824//catalytic activity	GO:0010038//response to metal ion;GO:0009856//pollination;GO:0006801//superoxide metabolic process;GO:0040007//growth;GO:0019725//cellular homeostasis;GO:0009059//macromolecule biosynthetic process;GO:0009791//post-embryonic development	gi|462397677|gb|EMJ03345.1|/1.55472e-137/hypothetical protein PRUPE_ppa007040mg [Prunus persica]
Cs3g11480	6287	1540	0.3211	54.2996	1403	0.2791	47.3733	964	0.2597	33.6121	1182	0.3183	42.7817	1325	0.321	45.5572	1284	0.2946	47.0287	K01738|1|2e-59|172|pop:POPTR_570974|cysteine synthase A [EC:2.5.1.47]	-	-	-	gi|224125568|ref|XP_002319618.1|/3.25355e-58/predicted protein [Populus trichocarpa]
Cs1g11440	11683	1540	0.4962	29.2204	1740	0.4907	31.6165	2532	0.4975	47.5084	1385	0.4863	26.9761	1616	0.4801	29.9	2039	0.4891	40.1887	-	-	-	-	gi|224054330|ref|XP_002298206.1|/3.90266e-172/predicted protein [Populus trichocarpa]
orange1.1t01650	2668	1539	0.7328	127.871	1444	0.6417	114.895	1506	0.7954	123.737	1571	0.7549	133.991	2013	0.7871	163.096	993	0.7702	85.7048	K01099|1|3e-10|47.4|ota:Ot04g02290|phosphatidylinositol-bisphosphatase [EC:3.1.3.36]	-	-	-	gi|356506877|ref|XP_003522201.1|/7.92137e-64/PREDICTED: type I inositol-1,4,5-trisphosphate 5-phosphatase 2-like [Glycine max]
Cs7g06720	3748	1536	0.5624	90.8472	1217	0.595	68.9303	965	0.5323	56.4403	1215	0.5936	73.7667	1356	0.6249	78.2068	1466	0.579	90.0691	K00924|1|8e-16|85.1|aly:ARALYDRAFT_489138|[EC:2.7.1.-]	-	GO:0008233//peptidase activity	-	gi|255548664|ref|XP_002515388.1|/1.14492e-98/Aspartic proteinase nepenthesin-2 precursor, putative [Ricinus communis]
Cs5g04730	3493	1534	0.6421	97.3524	1495	0.6799	90.8577	1000	0.6519	62.7571	1413	0.6172	92.0507	1576	0.6109	97.5308	1141	0.6178	75.2192	K04688|1|6e-53|208|pop:POPTR_1095385|p70 ribosomal S6 kinase [EC:2.7.11.1]	GO:0043231//intracellular membrane-bounded organelle	GO:0004674//protein serine/threonine kinase activity;GO:0000166//nucleotide binding	GO:0006412//translation;GO:0006970//response to osmotic stress;GO:0006464//cellular protein modification process	gi|224119194|ref|XP_002318010.1|/7.47124e-52/predicted protein [Populus trichocarpa]
Cs7g25610	3327	1532	0.4686	102.076	1184	0.388	75.5471	567	0.382	37.3587	1702	0.4334	116.41	1459	0.4013	94.7953	771	0.3865	53.3634	K09872|1|2e-84|184|rcu:RCOM_1356060|aquaporin PIP	-	-	-	gi|373501939|gb|AEY75242.1|/2.04778e-86/plasma membrane intrinsic protein [Malus hupehensis]
Cs6g18740	5721	1527	0.4595	59.168	1521	0.4602	56.4386	942	0.5011	36.0945	1326	0.4637	52.7418	1384	0.4941	52.2936	948	0.4499	38.1573	K10839|1|2e-38|113|gmx:100809066|UV excision repair protein RAD23	-	-	GO:0044260;GO:0044238//primary metabolic process	gi|358248820|ref|NP_001240201.1|/2.66779e-37/uncharacterized protein LOC100809066 [Glycine max]
orange1.1t01308	3784	1524	0.2104	89.2799	1966	0.1641	110.294	656	0.1274	38.0027	1973	0.1604	118.648	1648	0.1451	94.1435	620	0.1261	37.7296	-	-	-	-	gi|357488213|ref|XP_003614394.1|/4.3959e-97/hypothetical protein MTR_5g051130 [Medicago truncatula]
Cs5g33060	8970	1522	0.6535	37.6133	1381	0.6685	32.6829	3505	0.7003	85.6559	1534	0.6457	38.915	1608	0.6511	38.7505	2531	0.69	64.9742	K05666|1|4e-59|230|olu:OSTLU_35503|ATP-binding cassette, subfamily C (CFTR/MRP), member 2	GO:0031224//intrinsic to membrane	GO:0017111//nucleoside-triphosphatase activity;GO:0016628//oxidoreductase activity, acting on the CH-CH group of donors, NAD or NADP as acceptor;GO:0015405;GO:0032559	GO:0009207;GO:0006865//amino acid transport	gi|462395076|gb|EMJ00875.1|/0/hypothetical protein PRUPE_ppa000182mg [Prunus persica]
Cs5g08730	12396	1521	0.5761	27.1999	1771	0.5644	30.3289	2313	0.5775	40.903	1611	0.5543	29.5732	1802	0.5844	31.4237	2072	0.5728	38.4902	-	-	-	-	gi|147826939|emb|CAN66568.1|/2.23313e-149/hypothetical protein VITISV_039539 [Vitis vinifera]
Cs5g07420	2190	1520	0.5397	153.858	1438	0.5434	139.391	2257	0.5804	225.917	1849	0.5402	192.122	1940	0.5	191.488	1476	0.4991	155.197	-	-	-	-	gi|470128744|ref|XP_004300295.1|/1.80836e-21/PREDICTED: uncharacterized protein LOC101301109 [Fragaria vesca subsp. vesca]
Cs8g07490	1321	1519	0.9531	254.903	1297	0.9046	208.428	2170	0.9644	360.096	2117	0.972	364.671	1642	0.944	268.692	1849	0.9553	322.311	-	-	-	-	gi|351727911|ref|NP_001236665.1|/8.15388e-13/uncharacterized protein LOC100500603 precursor [Glycine max]
Cs1g09840	4845	1513	0.6378	69.2253	1411	0.69	61.8233	985	0.6017	44.566	1181	0.6809	55.4677	1340	0.6993	59.7854	1512	0.6611	71.862	-	GO:0043231//intracellular membrane-bounded organelle	-	-	gi|462410409|gb|EMJ15743.1|/2.49145e-93/hypothetical protein PRUPE_ppa001471mg [Prunus persica]
Cs7g05220	1774	1512	0.9211	188.937	1285	0.9177	153.769	2419	0.9577	298.912	1138	0.9092	145.973	1321	0.9464	160.966	1980	0.9183	257.012	K15280|1|1e-23|109|ppp:PHYPADRAFT_110857|solute carrier family 35, member C2	GO:0031224//intrinsic to membrane	-	-	gi|255548948|ref|XP_002515530.1|/1.17567e-161/Triose phosphate/phosphate translocator, non-green plastid, chloroplast precursor, putative [Ricinus communis]
Cs5g13430	9299	1509	0.506	35.9727	1492	0.5067	34.0605	1965	0.4979	46.3221	1204	0.4953	29.4628	1310	0.4674	30.4522	1165	0.4431	28.849	K04733|1|2e-47|134|smo:SELMODRAFT_33807|interleukin-1 receptor-associated kinase 4 [EC:2.7.11.1]	-	GO:0004672//protein kinase activity	-	gi|255567058|ref|XP_002524511.1|/1.11121e-131/ATP binding protein, putative [Ricinus communis]
Cs2g07010	3743	1508	0.7018	89.3102	1553	0.7676	88.0787	2428	0.7547	142.197	1367	0.7213	83.106	1516	0.7422	87.5515	1450	0.7328	89.2051	-	-	-	-	gi|147778293|emb|CAN65141.1|/9.35764e-101/hypothetical protein VITISV_034615 [Vitis vinifera]
Cs6g13810	1138	1508	0.9051	293.751	1446	0.884	269.74	1482	0.8383	285.475	1268	0.8761	253.548	1454	0.8656	276.189	1245	0.8822	251.923	-	GO:0044464//cell part	-	GO:0002252	gi|224138358|ref|XP_002322794.1|/5.90914e-70/predicted protein [Populus trichocarpa]
Cs7g06320	1926	1507	0.8738	173.451	3252	0.9657	358.437	163	0.6796	18.5521	1802	0.9237	212.903	2140	0.9512	240.183	426	0.771	50.9325	K13424|1|6e-11|67.8|sbi:SORBI_09g023270|WRKY transcription factor 33	-	-	-	gi|346456324|gb|AEO31524.1|/1.93082e-72/WRKY transcription factor 2-7 [Dimocarpus longan]
Cs6g01960	5127	1505	0.5654	65.0718	1332	0.4689	55.1518	1575	0.5048	67.3409	1278	0.5262	56.722	1384	0.5418	58.3522	1426	0.5262	64.0469	K08245|1|5e-42|135|pop:POPTR_834438|phytepsin [EC:3.4.23.40]	GO:0043231//intracellular membrane-bounded organelle	GO:0070011//peptidase activity, acting on L-amino acid peptides	GO:0006970//response to osmotic stress;GO:0019538//protein metabolic process	gi|218143|dbj|BAA02242.1|/5.52374e-66/aspartic proteinase [Oryza sativa Japonica Group]
orange1.1t01829	6274	1503	0.7386	53.1049	1586	0.7365	53.6633	1703	0.7432	59.502	1569	0.7612	56.9065	1871	0.7547	64.4634	1451	0.733	53.2555	K06685|1|3e-20|100|ath:AT4G19050|maintenance of ploidy protein MOB1 (MPS1 binder 1)	-	-	-	gi|357507539|ref|XP_003624058.1|/2.22511e-153/TMV resistance protein N [Medicago truncatula]
Cs2g18910	22302	1499	0.1164	14.8997	995	0.1147	9.47105	2094	0.1332	20.5823	987	0.1216	10.0706	638	0.1127	6.18388	3035	0.1371	31.3369	-	-	GO:0004175//endopeptidase activity;GO:0016491//oxidoreductase activity	GO:0009725//response to hormone stimulus;GO:0010101;GO:0008152//metabolic process	gi|225447456|ref|XP_002266728.1|/0/PREDICTED: subtilisin-like protease [Vitis vinifera]
Cs6g13400	4648	1497	0.5656	71.3963	1515	0.5247	69.1935	1593	0.5562	75.1296	1413	0.489	69.1767	1561	0.5306	72.5974	1396	0.5641	69.1609	-	-	-	-	gi|449521707|ref|XP_004167871.1|/1.5116e-41/PREDICTED: E3 ubiquitin-protein ligase RHF2A-like [Cucumis sativus]
Cs2g09020	3403	1496	0.8296	97.4517	2858	0.8493	178.287	879	0.7705	56.6224	1574	0.8648	105.251	1877	0.8469	119.23	595	0.702	40.2621	K13424|1|4e-91|298|pop:POPTR_663578|WRKY transcription factor 33	-	-	-	gi|224126919|ref|XP_002319959.1|/5.52124e-90/predicted protein [Populus trichocarpa]
Cs3g16380	3628	1494	0.8418	91.2858	2201	0.8382	128.787	197	0.6505	11.9031	1545	0.8647	96.9047	1410	0.8481	84.011	371	0.7671	23.5477	K13680|1|1e-85|150|smo:SELMODRAFT_230176|beta-mannan synthase [EC:2.4.1.32]	GO:0044464//cell part	GO:0016757//transferase activity, transferring glycosyl groups	-	gi|414880329|tpg|DAA57460.1|/1.54241e-128/TPA: hypothetical protein ZEAMMB73_829970 [Zea mays]
Cs8g09250	1222	1492	0.4313	270.656	1589	0.3093	276.04	2735	0.4165	490.623	1496	0.356	278.576	1456	0.41	257.558	2043	0.4043	384.98	K01802|1|1e-70|265|ath:AT2G21130|peptidylprolyl isomerase [EC:5.2.1.8]	-	-	-	gi|260401128|gb|ACX37092.1|/8.23333e-81/cyclophilin [Citrus sinensis]
Cs2g25470	3832	1490	0.6858	86.1947	1369	0.6477	75.8398	953	0.6469	54.5166	818	0.6647	48.5749	912	0.6362	51.4462	1119	0.6613	67.2429	-	GO:0031090//organelle membrane;GO:0043231//intracellular membrane-bounded organelle	-	-	gi|255536871|ref|XP_002509502.1|/0/conserved hypothetical protein [Ricinus communis]
Cs4g18710	5572	1488	0.8609	59.1986	1449	0.8611	55.2047	2008	0.8584	78.9976	1284	0.8482	52.437	1608	0.8661	62.382	1821	0.8562	75.2559	K13210|1|4e-105|382|vvi:100259454|far upstream element-binding protein	-	-	-	gi|462422104|gb|EMJ26367.1|/4.43141e-110/hypothetical protein PRUPE_ppa002323mg [Prunus persica]
Cs2g27870	6926	1486	0.5676	47.5616	1418	0.5588	43.4623	1150	0.5064	36.3979	1437	0.5885	47.2126	1474	0.567	46.0044	932	0.5038	30.9867	K12823|1|5e-58|226|pop:POPTR_1068852|ATP-dependent RNA helicase DDX5/DBP2 [EC:3.6.4.13]	-	GO:0032559;GO:0042623//ATPase activity, coupled	-	gi|168012549|ref|XP_001758964.1|/1.93619e-70/predicted protein [Physcomitrella patens subsp. patens]
orange1.1t02181	3359	1486	0.5761	98.0683	1378	0.4611	87.088	1291	0.5424	84.2515	1208	0.4525	81.8353	1474	0.4975	94.8575	1561	0.5391	107.012	K02932|1|6e-40|110|pop:POPTR_827713|large subunit ribosomal protein L5e	-	-	-	gi|224127226|ref|XP_002329431.1|/7.97977e-39/predicted protein [Populus trichocarpa]
Cs3g16020	6544	1486	0.6366	50.3379	1475	0.6673	47.8484	1094	0.6036	36.6468	1281	0.6724	44.544	1490	0.6349	49.2184	1129	0.574	39.7276	K01537|1|0.0|1036|vvi:100247373|Ca2+-transporting ATPase [EC:3.6.3.8]	GO:0009532//plastid stroma;GO:0031224//intrinsic to membrane;GO:0009528//plastid inner membrane	GO:0046914//transition metal ion binding;GO:0005515//protein binding;GO:0019829//cation-transporting ATPase activity;GO:0046873//metal ion transmembrane transporter activity;GO:0005261//cation channel activity;GO:0032559;GO:0016836//hydro-lyase activity	GO:0006816//calcium ion transport;GO:0009206	gi|225458828|ref|XP_002285297.1|/0/PREDICTED: calcium-transporting ATPase 1, chloroplastic-like [Vitis vinifera]
orange1.1t00566	4105	1485	0.6312	80.1924	1422	0.5978	73.5369	6544	0.7284	349.455	1634	0.6641	90.578	1436	0.6514	75.6181	3287	0.6892	184.386	K13679|1|0.0|239|vvi:100243677|granule-bound starch synthase [EC:2.4.1.242]	GO:0009536//plastid	GO:0016757//transferase activity, transferring glycosyl groups	GO:0006073//cellular glucan metabolic process	gi|375151860|gb|AFA36446.1|/0/GBSSII-2 [Citrus sinensis]
Cs7g09230	5908	1484	0.6349	55.6818	1461	0.5664	52.4963	1109	0.5775	41.1484	1401	0.6461	53.9612	1575	0.6814	57.6268	1258	0.5961	49.0322	K00276|1|3e-180|238|rcu:RCOM_0024700|primary-amine oxidase [EC:1.4.3.21]	-	GO:0046914//transition metal ion binding;GO:0016641//oxidoreductase activity, acting on the CH-NH2 group of donors, oxygen as acceptor;GO:0048037//cofactor binding	GO:0006807//nitrogen compound metabolic process	gi|255574009|ref|XP_002527922.1|/4.39117e-179/copper amine oxidase, putative [Ricinus communis]
Cs2g09550	16753	1480	0.3806	19.5834	1769	0.3729	22.4158	4413	0.5098	57.7435	1596	0.3982	21.6782	1761	0.4032	22.7222	2539	0.4054	34.8989	K05666|1|3e-49|198|olu:OSTLU_35503|ATP-binding cassette, subfamily C (CFTR/MRP), member 2	-	-	-	gi|224116630|ref|XP_002317351.1|/5.47245e-127/multidrug resistance protein ABC transporter family [Populus trichocarpa]
Cs1g22730	9964	1479	0.8138	32.9044	1667	0.8174	35.5157	2279	0.8604	50.1386	1416	0.8312	32.338	1592	0.8132	34.5377	2068	0.8294	47.7924	-	-	-	-	gi|462399492|gb|EMJ05160.1|/0/hypothetical protein PRUPE_ppa000025mg [Prunus persica]
Cs6g18830	3360	1477	0.6536	97.4453	1301	0.6464	82.1972	1103	0.6259	71.9611	1270	0.6917	86.0098	1324	0.6104	85.1791	1126	0.5539	77.1686	K06630|1|1e-97|293|pop:POPTR_580782|tyrosine 3-monooxygenase/tryptophan 5-monooxygenase activation protein	-	GO:0005515//protein binding	-	gi|55375985|gb|AAV50005.1|/5.86695e-101/14-3-3 family protein [Malus x domestica]
orange1.1t00226	4615	1477	0.6193	70.9461	1350	0.6423	62.0985	2648	0.6592	125.779	1118	0.6596	55.1257	1412	0.6115	66.1374	2360	0.6531	117.756	K00615|1|1e-159|563|rcu:RCOM_1611360|transketolase [EC:2.2.1.1]	GO:0009536//plastid	GO:0016744;GO:0043169//cation binding	-	gi|255541252|ref|XP_002511690.1|/1.61342e-158/transketolase, putative [Ricinus communis]
Cs5g10140	5372	1474	0.5266	60.8249	1100	0.5058	43.4686	1188	0.5666	48.4777	991	0.5568	41.978	1245	0.5346	50.0977	1105	0.5114	47.3661	K01641|1|4e-30|65.1|vvi:100244379|hydroxymethylglutaryl-CoA synthase [EC:2.3.3.10]	-	GO:0046912//transferase activity, transferring acyl groups, acyl groups converted into alkyl on transfer;GO:0016747//transferase activity, transferring acyl groups other than amino-acyl groups	GO:0006720//isoprenoid metabolic process	gi|343466153|gb|AEM42970.1|/7.53685e-31/hydroxymethylglutaryl-CoA synthase [Siraitia grosvenorii]
Cs9g16860	4550	1468	0.7411	71.5211	1568	0.7719	73.1566	1368	0.7266	65.9077	1294	0.7198	64.7152	1460	0.7519	69.3627	1295	0.7051	65.539	K13171|1|4e-06|53.1|rcu:RCOM_0733150|serine/arginine repetitive matrix protein 1;K12896|2|7e-06|52.4|bdi:100842128|splicing factor, arginine/serine-rich 7;K14325|3|9e-06|52.0|ath:AT1G16610|RNA-binding protein with serine-rich domain 1	-	-	-	gi|7269400|emb|CAB81360.1|/1.54692e-47/splicing factor At-SRp40 [Arabidopsis thaliana]
Cs6g01310	2463	1467	0.7231	132.034	1905	0.6659	164.191	1001	0.6512	89.0904	965	0.6996	89.1552	1129	0.6898	99.0863	864	0.663	80.7776	K00789|1|0.0|739|rcu:RCOM_1436370|S-adenosylmethionine synthetase [EC:2.5.1.6]	GO:0044424//intracellular part	GO:0046872//metal ion binding;GO:0016765//transferase activity, transferring alkyl or aryl (other than methyl) groups;GO:0032559	GO:0044237//cellular metabolic process	gi|255543014|ref|XP_002512570.1|/0/s-adenosylmethionine synthetase, putative [Ricinus communis]
Cs6g21540	3576	1466	0.7654	90.8775	1582	0.7324	93.9135	2204	0.7562	135.106	1322	0.7257	84.1236	1628	0.7713	98.4104	1108	0.6437	71.3483	K01739|1|7e-49|152|vvi:100267880|cystathionine gamma-synthase [EC:2.5.1.48]	GO:0009536//plastid	GO:0016765//transferase activity, transferring alkyl or aryl (other than methyl) groups	-	gi|225452877|ref|XP_002283866.1|/9.14825e-48/PREDICTED: cystathionine gamma-synthase, chloroplastic-like [Vitis vinifera]
orange1.1t00367	12265	1462	0.6611	26.4241	1500	0.6541	25.9623	1811	0.6893	32.3677	1452	0.6496	26.9391	1631	0.6828	28.7456	1758	0.6881	33.006	-	GO:0043234//protein complex	-	GO:0009648//photoperiodism;GO:0006656//phosphatidylcholine biosynthetic process;GO:0006355//regulation of transcription, DNA-dependent;GO:0050793//regulation of developmental process;GO:0009956//radial pattern formation	gi|359489621|ref|XP_002274479.2|/0/PREDICTED: uncharacterized protein LOC100263628 [Vitis vinifera]
Cs6g22070	2088	1462	0.465	155.216	1296	0.5019	131.763	1107	0.5455	116.219	1219	0.4306	132.849	1349	0.4363	139.658	1257	0.4593	138.627	K02966|1|2e-34|145|pop:POPTR_556400|small subunit ribosomal protein S19e	GO:0015935//small ribosomal subunit;GO:0030312//external encapsulating structure	GO:0005198//structural molecule activity	GO:0010467//gene expression	gi|224077760|ref|XP_002305397.1|/3.31872e-33/predicted protein [Populus trichocarpa]
Cs2g18230	3717	1457	0.7428	86.8934	1620	0.7762	92.5213	1261	0.7337	74.3676	1233	0.7245	75.4839	1399	0.742	81.3597	1012	0.714	62.6945	K13415|1|2e-72|273|rcu:RCOM_0478150|protein brassinosteroid insensitive 1 [EC:2.7.10.1 2.7.11.1]	GO:0031224//intrinsic to membrane	GO:0016301//kinase activity;GO:0032559	GO:0006464//cellular protein modification process	gi|224109168|ref|XP_002315108.1|/0/predicted protein [Populus trichocarpa]
Cs2g17840	3963	1455	0.8769	81.3877	1276	0.8594	68.3511	812	0.8751	44.9152	1094	0.8953	62.817	1058	0.9069	57.7093	1023	0.8693	59.442	K00924|1|0.0|820|ath:AT1G66150|[EC:2.7.1.-]	GO:0016020//membrane	GO:0004672//protein kinase activity;GO:0000166//nucleotide binding	-	gi|460369965|ref|XP_004230827.1|/0/PREDICTED: probable receptor protein kinase TMK1-like [Solanum lycopersicum]
Cs1g05760	4427	1450	0.6018	72.607	1457	0.6266	69.8665	782	0.5482	38.7221	1477	0.6124	75.9197	1599	0.6022	78.077	876	0.6033	45.5655	-	-	-	-	gi|255552430|ref|XP_002517259.1|/5.27406e-58/transcription factor, putative [Ricinus communis]
Cs7g29020	2584	1450	0.9478	124.393	3679	0.9489	302.243	273	0.9168	23.1596	2398	0.9377	211.174	2231	0.9516	186.634	369	0.9094	32.8833	K03283|1|7e-170|596|vvi:100259551|heat shock 70kDa protein 1/8	-	GO:0016628//oxidoreductase activity, acting on the CH-CH group of donors, NAD or NADP as acceptor;GO:0032559	GO:0008152//metabolic process;GO:0050896//response to stimulus	gi|225440324|ref|XP_002263599.1|/9.08463e-169/PREDICTED: heat shock cognate 70 kDa protein isoform 1 [Vitis vinifera]
orange1.1t00071	1221	1449	0.7125	263.071	2365	0.7207	411.182	332	0.6249	59.6052	1984	0.7379	369.751	1769	0.6765	313.182	603	0.665	113.722	K13448|1|1e-48|192|ath:AT1G18210|calcium-binding protein CML	GO:0016020//membrane;GO:0043231//intracellular membrane-bounded organelle	GO:0046872//metal ion binding	-	gi|75334873|sp|Q9LE22.1|CML27_ARATH/1.56721e-47/RecName: Full=Probable calcium-binding protein CML27; AltName: Full=Calmodulin-like protein 27
Cs9g03800	2321	1446	0.5231	138.106	1442	0.5045	131.889	1209	0.4886	114.186	1513	0.5799	148.336	1483	0.5015	138.118	1227	0.5084	121.734	K02885|1|3e-34|145|gmx:100818880|large subunit ribosomal protein L19e	GO:0030529//ribonucleoprotein complex	GO:0005198//structural molecule activity	GO:0010467//gene expression	gi|462397234|gb|EMJ03033.1|/3.7501e-33/hypothetical protein PRUPE_ppa011393mg [Prunus persica]
Cs4g07130	2914	1443	0.8868	109.773	2705	0.9238	197.059	379	0.6891	28.5109	1547	0.9029	120.805	1564	0.9108	116.02	433	0.7817	34.2168	K13464|1|4e-28|125|pop:POPTR_739192|jasmonate ZIM domain-containing protein	-	-	-	gi|297381026|gb|ADI39634.1|/1.04682e-27/plastid jasmonates ZIM-domain protein [Hevea brasiliensis]
Cs6g14530	1779	1441	0.7656	179.559	2781	0.7527	331.852	533	0.6998	65.6769	2271	0.7386	290.486	2196	0.7403	266.834	1154	0.7594	149.373	-	-	-	-	gi|255575719|ref|XP_002528759.1|/1.25659e-54/conserved hypothetical protein [Ricinus communis]
Cs3g25010	2587	1438	0.6049	123.22	1110	0.5137	91.0847	666	0.5257	56.4338	1341	0.5667	117.955	867	0.5033	72.4447	860	0.4956	76.5497	K00224|1|2e-52|206|aly:ARALYDRAFT_476671|[EC:1.3.1.-]	-	-	-	gi|462420278|gb|EMJ24541.1|/1.26541e-61/hypothetical protein PRUPE_ppa009534mg [Prunus persica]
Cs3g07260	8820	1435	0.437	36.0664	1285	0.4189	30.9281	1124	0.4086	27.9357	1307	0.43	33.7202	1243	0.4414	30.464	1117	0.4497	29.1626	K08829|1|8e-53|139|pop:POPTR_712353|male germ cell-associated kinase [EC:2.7.11.22]	-	-	-	gi|224074450|ref|XP_002304373.1|/1.01996e-51/predicted protein [Populus trichocarpa]
Cs2g10610	7917	1433	0.4617	40.1241	1510	0.5477	40.4888	803	0.4531	22.2339	1541	0.4684	44.292	1556	0.4507	42.4848	780	0.4701	22.6869	K15188|1|3e-66|253|vvi:100265067|cyclin T	-	-	-	gi|118486571|gb|ABK95124.1|/7.32339e-98/unknown [Populus trichocarpa]
Cs5g12250	3160	1433	0.7509	100.526	1679	0.7867	112.793	1211	0.5772	84.0076	1317	0.8114	94.838	1251	0.782	85.5765	1663	0.7127	121.184	K13379|1|5e-74|278|vvi:100246811|reversibly glycosylated polypeptide / UDP-arabinopyranose mutase [EC:2.4.1.- 5.4.99.30]	GO:0044459//plasma membrane part;GO:0030312//external encapsulating structure	GO:0035251//UDP-glucosyltransferase activity	GO:0045229//external encapsulating structure organization;GO:0009250//glucan biosynthetic process	gi|147778328|emb|CAN69560.1|/3.08746e-73/hypothetical protein VITISV_040027 [Vitis vinifera]
Cs5g06010	2157	1431	0.3941	147.065	1388	0.369	136.602	824	0.3449	83.7411	1371	0.4344	144.634	1441	0.3051	144.41	937	0.3616	100.03	K02900|1|3e-79|294|pop:POPTR_735236|large subunit ribosomal protein L27Ae	GO:0015934//large ribosomal subunit	GO:0005198//structural molecule activity	GO:0010467//gene expression	gi|209967449|gb|ACJ02353.1|/1.5823e-78/60S ribosomal protein L27A [Vernicia fordii]
orange1.1t00404	2957	1430	0.627	107.202	1803	0.6138	129.439	949	0.5634	70.352	1551	0.6449	119.356	1588	0.6862	116.087	1023	0.5769	79.6647	-	-	-	-	gi|255541682|ref|XP_002511905.1|/1.82092e-136/conserved hypothetical protein [Ricinus communis]
orange1.1t00255	2597	1429	0.6966	121.978	920	0.6396	75.203	801	0.675	67.6117	875	0.6819	76.669	940	0.7328	78.242	1017	0.7524	90.1759	-	GO:0031225//anchored to membrane;GO:0005576//extracellular region;GO:0005618//cell wall	-	-	gi|255541352|ref|XP_002511740.1|/6.15564e-149/conserved hypothetical protein [Ricinus communis]
Cs5g30230	1940	1428	0.7015	163.172	1358	0.6227	148.599	1713	0.6593	193.561	1050	0.6325	123.16	1227	0.649	136.718	1440	0.6397	170.924	K11275|1|5e-08|58.2|pop:POPTR_551082|histone H1/5	GO:0005634//nucleus;GO:0044446//intracellular organelle part	-	-	gi|462397220|gb|EMJ03019.1|/4.89235e-07/hypothetical protein PRUPE_ppa009275mg [Prunus persica]
Cs2g02690	6644	1426	0.7768	47.5784	2599	0.834	83.0416	293	0.4469	9.66717	1231	0.7709	42.1611	907	0.7255	29.5095	429	0.491	14.8686	-	GO:0016020//membrane	-	-	gi|470114226|ref|XP_004293317.1|/2.9451e-93/PREDICTED: uncharacterized protein RSN1-like [Fragaria vesca subsp. vesca]
Cs6g19210	1086	1426	0.9945	291.078	1461	0.9954	285.588	638	0.9908	128.781	930	0.9945	194.866	1243	0.9945	247.415	852	0.9926	180.656	K01611|1|7e-159|558|rcu:RCOM_0596710|S-adenosylmethionine decarboxylase [EC:4.1.1.50]	-	GO:0016831//carboxy-lyase activity	GO:0006596//polyamine biosynthetic process	gi|21239731|gb|AAM44307.1|AF512545_1/0/S-adenosylmethionine decarboxylase [x Citrofortunella microcarpa]
orange1.1t03287	7727	1424	0.5311	40.8525	1350	0.5252	37.0887	1847	0.5209	52.3983	1164	0.5045	34.2788	1401	0.5428	39.1933	1812	0.5313	53.9994	K03032|1|0.0|189|smo:SELMODRAFT_117502|26S proteasome regulatory subunit N2	-	-	-	gi|302802754|ref|XP_002983131.1|/0/hypothetical protein SELMODRAFT_117502 [Selaginella moellendorffii]
Cs8g20430	2957	1421	0.515	106.528	1354	0.5526	97.2045	1165	0.5096	86.3647	1217	0.5519	93.6533	1312	0.6101	95.9106	1007	0.5333	78.4187	K15306|1|1e-56|163|pop:POPTR_557663|Ran-binding protein 1	-	GO:0004672//protein kinase activity;GO:0000166//nucleotide binding	GO:0006606//protein import into nucleus	gi|224105935|ref|XP_002313984.1|/1.89163e-55/predicted protein [Populus trichocarpa]
Cs1g20800	6513	1417	0.6278	48.229	1654	0.6977	53.9105	1704	0.6495	57.3522	1574	0.6676	54.993	2017	0.7035	66.9436	1487	0.577	52.5741	-	GO:0016020//membrane	-	-	gi|462404047|gb|EMJ09604.1|/3.91372e-65/hypothetical protein PRUPE_ppa001356mg [Prunus persica]
Cs5g02290	6926	1414	0.6402	45.2571	1485	0.5793	45.5159	1205	0.5297	38.1387	1110	0.5938	36.469	1389	0.5954	43.3515	1025	0.4827	34.0787	K01897|1|1e-77|235|vvi:100265062|long-chain acyl-CoA synthetase [EC:6.2.1.3]	-	-	-	gi|462407025|gb|EMJ12489.1|/4.84627e-82/hypothetical protein PRUPE_ppa002540mg [Prunus persica]
Cs9g02520	2198	1414	0.7971	142.607	966	0.808	93.2972	447	0.7047	44.5801	1389	0.8835	143.8	739	0.7639	72.6777	660	0.7088	69.1445	K01183|1|1e-24|113|osa:4338719|chitinase [EC:3.2.1.14]	-	GO:0004553//hydrolase activity, hydrolyzing O-glycosyl compounds	GO:0006026	gi|34016877|gb|AAQ56599.1|/2.2673e-64/chitinase-like protein [Gossypium hirsutum]
Cs7g32160	862	1407	0.8121	361.832	1817	0.891	447.473	392	0.6705	99.6874	1554	0.8306	410.23	1434	0.7703	359.605	745	0.7958	199.017	-	-	-	GO:0010876//lipid localization	gi|224101069|ref|XP_002312129.1|/2.37824e-43/predicted protein [Populus trichocarpa]
Cs1g14610	4115	1406	0.6139	75.7417	1496	0.6486	77.1757	1250	0.5934	66.5889	1582	0.6707	87.4823	1471	0.7286	77.2729	1276	0.5689	71.404	K15304|1|2e-125|449|rcu:RCOM_0980270|Ran-binding protein 3	-	-	-	gi|255574554|ref|XP_002528188.1|/2.30148e-124/ran-binding protein, putative [Ricinus communis]
Cs6g10960	1055	1405	0.8142	295.219	1239	0.7905	249.309	1422	0.764	295.467	1170	0.8047	252.358	1227	0.8028	251.406	1464	0.7848	319.544	-	-	-	-	gi|255584513|ref|XP_002532984.1|/5.68948e-40/conserved hypothetical protein [Ricinus communis]
Cs2g01050	3038	1404	0.5155	102.447	1383	0.4872	96.6392	1037	0.5402	74.826	1609	0.5533	120.518	1357	0.5286	96.5553	907	0.4829	68.7482	-	-	GO:0003676//nucleic acid binding;GO:0046914//transition metal ion binding	-	gi|224075782|ref|XP_002304765.1|/2.58078e-77/predicted protein [Populus trichocarpa]
Cs6g03850	3366	1403	0.5015	92.3982	1456	0.5116	91.8261	1695	0.434	110.387	1597	0.5244	107.963	1728	0.4961	110.972	1577	0.4296	107.885	K00799|1|3e-30|132|rcu:RCOM_0819940|glutathione S-transferase [EC:2.5.1.18]	-	-	-	gi|255568460|ref|XP_002525204.1|/3.82239e-29/glutathione-s-transferase omega, putative [Ricinus communis]
Cs8g15720	2169	1401	0.7349	143.185	700	0.7284	68.5106	268	0.6768	27.0855	711	0.7036	74.5923	1142	0.7188	113.813	928	0.8073	98.5213	K08235|1|1e-61|143|rcu:RCOM_0474040|xyloglucan:xyloglucosyl transferase [EC:2.4.1.207]	GO:0005576//extracellular region;GO:0030312//external encapsulating structure	GO:0016798//hydrolase activity, acting on glycosyl bonds;GO:0016758//transferase activity, transferring hexosyl groups	GO:0044042//glucan metabolic process	gi|156739650|gb|ABU93486.1|/3.91741e-61/xyloglucan endotraglucosylase/hydrolase [Vigna angularis]
Cs5g04300	3572	1398	0.7979	86.7592	1288	0.7903	76.5462	944	0.7511	57.9325	1221	0.8539	77.7836	1548	0.8558	93.6793	1020	0.7374	65.7552	-	GO:0031224//intrinsic to membrane;GO:0009528//plastid inner membrane	-	-	gi|462405886|gb|EMJ11350.1|/9.31393e-31/hypothetical protein PRUPE_ppa023704mg [Prunus persica]
Cs9g18600	4717	1395	0.7166	65.5584	1631	0.8349	73.4019	701	0.4045	32.5772	1346	0.8062	64.9326	1342	0.7933	61.4994	820	0.5601	40.0304	K06689|1|2e-21|103|vvi:100232965|ubiquitin-conjugating enzyme E2 D/E [EC:6.3.2.19]	-	GO:0019787//small conjugating protein ligase activity;GO:0032559	GO:0032446//protein modification by small protein conjugation	gi|470144763|ref|XP_004308017.1|/5.53002e-21/PREDICTED: ubiquitin-conjugating enzyme E2 10-like isoform 1 [Fragaria vesca subsp. vesca]
Cs7g15540	1696	1395	0.9976	182.334	1215	0.9976	152.079	1136	0.9858	146.83	1016	0.9976	136.317	1115	0.9976	142.113	941	0.9971	127.763	K00517|1|9e-120|429|osa:4349111|[EC:1.14.-.-]	-	GO:0004497//monooxygenase activity;GO:0005506//iron ion binding	-	gi|255566096|ref|XP_002524036.1|/0/cytochrome P450, putative [Ricinus communis]
orange1.1t02616	4809	1393	0.2884	64.212	1276	0.2741	56.3268	1193	0.3146	54.381	1157	0.2949	54.7472	1388	0.2928	62.3906	1246	0.2641	59.663	K15078|1|5e-85|315|vvi:100250139|structure-specific endonuclease subunit SLX1 [EC:3.6.1.-];K03798|2|2e-84|313|rcu:RCOM_0340700|cell division protease FtsH [EC:3.4.24.-];K15271|3|1e-69|264|rcu:RCOM_1095670|ATP-dependent DNA helicase HFM1/MER3 [EC:3.6.4.12]	-	-	-	gi|225425100|ref|XP_002272744.1|/3.21255e-109/PREDICTED: pentatricopeptide repeat-containing protein At5g66520-like [Vitis vinifera]
Cs1g09030	5131	1390	0.7634	60.0527	1789	0.8263	74.0163	951	0.6057	40.6294	1326	0.8367	58.8065	1384	0.8008	58.3067	810	0.6595	36.3517	K11228|1|2e-18|94.4|ota:Ot13g01170|mitogen-activated protein kinase kinase kinase [EC:2.7.11.1];K13414|3|5e-15|82.8|vvi:100241228|mitogen-activated protein kinase kinase kinase 1, plant [EC:2.7.11.25]	-	GO:0003824//catalytic activity	-	gi|470103836|ref|XP_004288333.1|/1.73466e-69/PREDICTED: mitogen-activated protein kinase kinase kinase 3-like [Fragaria vesca subsp. vesca]
Cs7g05940	4574	1390	0.8043	67.3656	1705	0.8279	79.1311	1605	0.7051	76.9202	1901	0.8767	94.5735	2046	0.8605	96.6927	1453	0.7718	73.1494	-	GO:0043231//intracellular membrane-bounded organelle;GO:0044444//cytoplasmic part	GO:0003677//DNA binding	GO:0009314//response to radiation;GO:0009720//detection of hormone stimulus;GO:0034097//response to cytokine stimulus;GO:0006351//transcription, DNA-dependent	gi|255548818|ref|XP_002515465.1|/4.78963e-54/homeobox protein knotted-1, putative [Ricinus communis]
Cs1g16760	2622	1389	0.5633	117.433	1310	0.532	106.061	1486	0.5789	124.236	1130	0.5076	98.0685	1272	0.54	104.867	1668	0.5225	146.489	K02998|1|3e-41|169|gmx:548014|small subunit ribosomal protein SAe	-	-	-	gi|449516227|ref|XP_004165149.1|/4.30193e-41/PREDICTED: 40S ribosomal protein SA-like [Cucumis sativus]
Cs2g09400	1878	1388	0.86	163.838	1891	0.852	213.754	735	0.8461	85.7933	1813	0.852	219.678	1848	0.8621	212.711	759	0.836	93.0653	K00924|1|2e-100|365|ath:AT1G30270|[EC:2.7.1.-];K07198|3|2e-65|248|vcn:VOLCADRAFT_98607|5'-AMP-activated protein kinase, catalytic alpha subunit [EC:2.7.11.11]	-	-	-	gi|255553335|ref|XP_002517709.1|/1.07099e-160/CBL-interacting serine/threonine-protein kinase, putative [Ricinus communis]
orange1.1t04043	5869	1384	0.779	52.2747	1671	0.7848	60.441	1340	0.7451	50.0498	1317	0.7921	51.0629	1465	0.7816	53.9582	1266	0.7596	49.6719	-	GO:0016020//membrane	-	GO:0006351//transcription, DNA-dependent	gi|255539362|ref|XP_002510746.1|/3.43032e-130/Squamosa promoter-binding protein, putative [Ricinus communis]
Cs9g08710	10115	1383	0.4354	30.3093	1374	0.4345	28.8363	1000	0.4576	21.6718	1261	0.4594	28.3683	1385	0.4435	29.5984	1062	0.4287	24.1769	K11838|1|8e-06|41.6|ppp:PHYPADRAFT_180457|ubiquitin carboxyl-terminal hydrolase 7 [EC:3.1.2.15]	-	GO:0019901//protein kinase binding	-	gi|224107891|ref|XP_002314643.1|/5.42604e-146/predicted protein [Populus trichocarpa]
Cs6g16350	1729	1379	0.572	176.803	2754	0.5761	338.133	753	0.6009	95.4688	2216	0.627	291.648	2160	0.5766	270.049	1274	0.5951	169.674	-	GO:0043231//intracellular membrane-bounded organelle	-	GO:0009628//response to abiotic stimulus;GO:0006950//response to stress	gi|147789492|emb|CAN76136.1|/8.72851e-61/hypothetical protein VITISV_034276 [Vitis vinifera]
Cs3g17390	1979	1378	0.7913	154.356	3715	0.8343	398.503	149	0.7433	16.5045	2775	0.8085	319.081	2625	0.8287	286.726	710	0.8297	82.6141	K15104|1|6e-134|476|pop:POPTR_831456|solute carrier family 25 (mitochondrial oxoglutarate transporter), member 11	GO:0019866//organelle inner membrane;GO:0043231//intracellular membrane-bounded organelle;GO:0031224//intrinsic to membrane	-	GO:0046907//intracellular transport	gi|449451397|ref|XP_004143448.1|/1.19044e-133/PREDICTED: mitochondrial uncoupling protein 5-like [Cucumis sativus]
Cs4g19580	1737	1376	0.7294	175.606	1246	0.669	152.278	1071	0.7047	135.161	1040	0.6949	136.244	1372	0.6989	170.741	971	0.6718	128.724	K09873|1|9e-59|226|ath:AT2G25810|aquaporin TIP	GO:0000325//plant-type vacuole;GO:0031224//intrinsic to membrane	GO:0005372//water transmembrane transporter activity	GO:0006810//transport	gi|255550982|ref|XP_002516539.1|/6.08535e-62/tonoplast intrinsic protein, putative [Ricinus communis]
Cs8g14970	2714	1376	0.4046	112.39	1252	0.3666	97.9295	885	0.4488	71.4817	1071	0.4178	89.7973	1211	0.4267	96.4536	1037	0.4186	87.9854	K02865|1|2e-32|139|aly:ARALYDRAFT_888067|large subunit ribosomal protein L10Ae	GO:0015934//large ribosomal subunit;GO:0016020//membrane;GO:0031981//nuclear lumen	GO:0003676//nucleic acid binding;GO:0005198//structural molecule activity	GO:0003002//regionalization;GO:0010467//gene expression;GO:0048513//organ development	gi|255565633|ref|XP_002523806.1|/1.10661e-31/60S ribosomal protein L10a, putative [Ricinus communis]
Cs8g04600	5412	1373	0.5259	56.2383	1337	0.5551	52.4436	1324	0.5682	53.628	1344	0.5482	56.51	1425	0.4943	56.9169	1211	0.5338	51.5262	-	-	-	-	gi|413933685|gb|AFW68236.1|/7.48453e-29/hypothetical protein ZEAMMB73_934637 [Zea mays]
Cs1g24730	6821	1373	0.5508	44.6213	1001	0.5628	31.1534	628	0.4976	20.1824	1150	0.5401	38.3648	915	0.5209	28.9973	837	0.5416	28.2565	K12309|1|2e-36|97.1|aly:ARALYDRAFT_485655|beta-galactosidase [EC:3.2.1.23]	GO:0044464//cell part	GO:0030246//carbohydrate binding;GO:0043167//ion binding;GO:0015925	GO:0044238//primary metabolic process	gi|449491392|ref|XP_004158882.1|/3.6877e-77/PREDICTED: beta-galactosidase 3-like [Cucumis sativus]
Cs8g18260	5585	1373	0.4211	54.4963	1591	0.4569	60.4736	2157	0.4666	84.662	2023	0.494	82.4245	1982	0.4585	76.7122	1483	0.4541	61.1448	K03283|1|0.0|1006|osa:4351208|heat shock 70kDa protein 1/8	-	GO:0016628//oxidoreductase activity, acting on the CH-CH group of donors, NAD or NADP as acceptor;GO:0032559	GO:0008152//metabolic process;GO:0050896//response to stimulus	gi|45331281|gb|AAS57912.1|/0/70 kDa heat shock cognate protein 1 [Vigna radiata]
Cs9g16190	5089	1372	0.562	59.7642	1314	0.5427	54.8128	1161	0.5471	50.0105	1537	0.5539	68.7266	1551	0.538	65.8815	1161	0.5211	52.5341	K14811|1|5e-12|52.0|mtr:MTR_5g027840|ATP-dependent RNA helicase DBP3 [EC:3.6.4.13];K00700|3|3e-11|70.5|vvi:100254475|1,4-alpha-glucan branching enzyme [EC:2.4.1.18]	GO:0043231//intracellular membrane-bounded organelle	GO:0003676//nucleic acid binding;GO:0017111//nucleoside-triphosphatase activity;GO:0000166//nucleotide binding	-	gi|7211427|gb|AAF40306.1|AF156667_1/2.79229e-54/RNA helicase [Vigna radiata]
Cs7g04330	4939	1369	0.5689	61.4447	1493	0.5501	64.1712	827	0.4766	36.7052	1329	0.5517	61.2308	1419	0.5467	62.1051	912	0.4926	42.5204	-	GO:0044464//cell part	-	-	gi|470122615|ref|XP_004297336.1|/1.96912e-53/PREDICTED: hypersensitive-induced response protein 2-like [Fragaria vesca subsp. vesca]
Cs6g08710	10789	1369	0.4723	28.1282	1340	0.4547	26.3659	1128	0.4114	22.9187	1102	0.4446	23.2426	984	0.4809	19.7151	1185	0.4435	25.2917	K01490|1|7e-62|155|mtr:MTR_4g016980|AMP deaminase [EC:3.5.4.6]	GO:0043231//intracellular membrane-bounded organelle;GO:0044444//cytoplasmic part	GO:0016814//hydrolase activity, acting on carbon-nitrogen (but not peptide) bonds, in cyclic amidines;GO:0019901//protein kinase binding	GO:0009725//response to hormone stimulus;GO:0009127//purine nucleoside monophosphate biosynthetic process;GO:0003006//developmental process involved in reproduction	gi|357468879|ref|XP_003604724.1|/9.62508e-61/AMP deaminase [Medicago truncatula]
Cs4g03700	6318	1368	0.5603	47.9983	1474	0.5348	49.5264	1283	0.5586	44.5152	834	0.5288	30.0379	1151	0.5975	39.3804	1220	0.551	44.4654	K01535|1|0.0|484|gmx:100816905|H+-transporting ATPase [EC:3.6.3.6]	GO:0016020//membrane	GO:0015662//ATPase activity, coupled to transmembrane movement of ions, phosphorylative mechanism;GO:0000166//nucleotide binding	GO:0009205	gi|462422429|gb|EMJ26692.1|/0/hypothetical protein PRUPE_ppa000937mg [Prunus persica]
Cs1g21830	1622	1368	0.8564	186.963	1429	0.8527	187.025	809	0.8576	109.335	1378	0.8644	193.322	1284	0.873	171.119	974	0.8613	138.277	-	-	-	-	gi|337733632|gb|AEI72265.1|/2.92602e-111/hypothetical protein [Citrus trifoliata]
Cs1g25300	24682	1365	0.4228	12.2595	1471	0.4282	12.6518	2619	0.4989	23.2604	1313	0.4538	12.1051	1483	0.4438	12.9881	2363	0.4854	22.0458	K08874|1|0.0|806|vvi:100255847|transformation/transcription domain-associated protein	-	GO:0016772//transferase activity, transferring phosphorus-containing groups	GO:0006796//phosphate-containing compound metabolic process	gi|359476827|ref|XP_003631895.1|/0/PREDICTED: transformation/transcription domain-associated protein [Vitis vinifera]
Cs7g31600	4655	1362	0.5706	64.86	1184	0.5658	53.9947	813	0.5813	38.2853	1277	0.6299	62.4245	1325	0.669	61.5291	902	0.6415	44.6199	K13463|1|2e-118|426|vvi:100254771|coronatine-insensitive protein 1	GO:0031461//cullin-RING ubiquitin ligase complex	GO:0005488//binding;GO:0019787//small conjugating protein ligase activity	GO:0043161//proteasomal ubiquitin-dependent protein catabolic process;GO:0006952//defense response;GO:0051707//response to other organism;GO:0009719;GO:0009611//response to wounding;GO:0009908//flower development;GO:0007165//signal transduction;GO:0009639//response to red or far red light	gi|462416897|gb|EMJ21634.1|/2.29875e-120/hypothetical protein PRUPE_ppa003320mg [Prunus persica]
Cs8g04525	1843	1353	0.815	162.739	1062	0.7683	122.326	403	0.6858	47.9337	1052	0.8144	129.89	798	0.7732	93.597	815	0.809	101.83	-	-	-	-	-
Cs2g05620	1384	1352	0.9191	216.551	2831	0.8692	434.233	748	0.8822	118.475	2335	0.862	383.914	2445	0.9314	381.88	1190	0.8642	197.994	K09286|1|2e-21|102|ath:AT5G44210|EREBP-like factor	-	-	-	gi|462407731|gb|EMJ13065.1|/4.89606e-40/hypothetical protein PRUPE_ppa010090mg [Prunus persica]
Cs1g01520	877	1341	0.9361	338.96	906	0.9373	219.305	469	0.9019	117.229	344	0.8997	89.2571	498	0.8848	122.748	374	0.9259	98.2005	-	-	-	-	gi|224096183|ref|XP_002310566.1|/8.30077e-60/predicted protein [Populus trichocarpa]
orange1.1t03290	3217	1341	0.4737	92.4054	1236	0.3659	81.5617	693	0.3954	47.2219	1279	0.3444	90.4697	1334	0.4756	89.6373	808	0.368	57.8365	K02872|1|8e-46|184|rcu:RCOM_1019840|large subunit ribosomal protein L13Ae	-	-	-	gi|462420385|gb|EMJ24648.1|/2.78304e-45/hypothetical protein PRUPE_ppa011551mg [Prunus persica]
Cs5g23650	1915	1339	0.3744	155	1171	0.3201	129.81	624	0.3671	71.4294	1211	0.3044	143.899	1215	0.3556	137.149	689	0.3488	82.8499	K02929|1|2e-49|130|vvi:100261906|large subunit ribosomal protein L44e	GO:0043231//intracellular membrane-bounded organelle;GO:0030529//ribonucleoprotein complex	GO:0005198//structural molecule activity	GO:0010467//gene expression	gi|297737944|emb|CBI27145.3|/4.47052e-49/unnamed protein product [Vitis vinifera]
Cs4g14530	3557	1339	0.4602	83.4481	1349	0.5049	80.5095	1082	0.4613	66.6814	1283	0.4554	82.078	1324	0.4549	80.4615	1092	0.4411	70.6936	K11279|1|4e-71|122|vvi:100261732|nucleosome assembly protein 1-like 1	-	-	-	gi|359482848|ref|XP_002280211.2|/5.05165e-70/PREDICTED: nucleosome assembly protein 1-like 1-like isoform 1 [Vitis vinifera]
Cs1g13520	2234	1339	0.6943	132.867	1277	0.5765	121.346	1129	0.6128	110.783	1460	0.6352	148.715	1440	0.6092	139.336	866	0.6173	89.264	-	-	-	-	gi|224070855|ref|XP_002303266.1|/2.2674e-112/predicted protein [Populus trichocarpa]
Cs9g05060	6362	1339	0.9206	46.6559	1337	0.9194	44.6125	1688	0.9299	58.1621	1274	0.9135	45.5679	1403	0.9483	47.6703	1664	0.9211	60.2284	-	-	-	-	gi|224100259|ref|XP_002311805.1|/2.23161e-73/chromatin remodeling complex subunit [Populus trichocarpa]
Cs2g13410	3748	1337	0.4995	79.0773	1359	0.4426	76.9731	2053	0.5067	120.075	1155	0.4885	70.1239	1364	0.4669	78.6682	2417	0.4741	148.497	K01623|1|8e-45|181|vvi:100267988|fructose-bisphosphate aldolase, class I [EC:4.1.2.13]	-	-	-	gi|224099429|ref|XP_002311480.1|/1.05249e-43/predicted protein [Populus trichocarpa]
Cs1g25420	5258	1337	0.8203	56.3677	1552	0.8406	62.66	784	0.5799	32.6856	1341	0.8178	58.0353	1463	0.8305	60.1462	685	0.6158	29.9993	K00908|1|5e-50|107|osa:4343002|Ca2+/calmodulin-dependent protein kinase [EC:2.7.11.17]	GO:0031012//extracellular matrix	GO:0046872//metal ion binding;GO:0004674//protein serine/threonine kinase activity;GO:0032559	GO:0006464//cellular protein modification process;GO:0023052//signaling	gi|297798306|ref|XP_002867037.1|/1.20092e-70/calcium-dependent protein kinase 18 [Arabidopsis lyrata subsp. lyrata]
Cs6g16540	8042	1336	0.6253	36.8266	1374	0.6184	36.2695	1612	0.6265	43.9402	1256	0.6195	35.5393	1354	0.6061	36.3948	1324	0.6186	37.911	K11292|1|0.0|441|vvi:100241331|transcription elongation factor SPT6	-	-	GO:0006325//chromatin organization;GO:0006355//regulation of transcription, DNA-dependent	gi|297741709|emb|CBI32841.3|/0/unnamed protein product [Vitis vinifera]
Cs2g04660	4320	1335	0.5509	68.5042	1291	0.5095	63.4398	1420	0.5419	72.0553	1223	0.5919	64.4208	1214	0.5306	60.7462	1303	0.5282	69.4548	K14502|1|2e-89|210|ath:AT4G18710|protein brassinosteroid insensitive 2 [EC:2.7.11.1]	GO:0016020//membrane	GO:0004672//protein kinase activity;GO:0005515//protein binding;GO:0032559	GO:0043401//steroid hormone mediated signaling pathway;GO:0016049//cell growth;GO:0009720//detection of hormone stimulus;GO:0046824//positive regulation of nucleocytoplasmic transport;GO:0009887//organ morphogenesis;GO:0006464//cellular protein modification process	gi|224116828|ref|XP_002317404.1|/2.5974e-89/predicted protein [Populus trichocarpa]
Cs7g29850	3309	1329	0.5428	89.0324	1342	0.4959	86.0944	838	0.5334	55.5148	1299	0.5397	89.3297	1534	0.5672	100.21	917	0.5213	63.8137	K04564|1|9e-37|154|vvi:100233137|superoxide dismutase, Fe-Mn family [EC:1.15.1.1]	GO:0043231//intracellular membrane-bounded organelle	GO:0046914//transition metal ion binding;GO:0016209//antioxidant activity;GO:0003824//catalytic activity	GO:0006952//defense response;GO:0010038//response to metal ion;GO:0006801//superoxide metabolic process;GO:0006970//response to osmotic stress;GO:0003006//developmental process involved in reproduction	gi|381141814|gb|AFF57843.1|/5.76254e-46/Mn/Fe superoxide dismutase [Tetradium ruticarpum]
Cs5g19810	4611	1329	0.7348	63.8925	1286	0.7302	59.2059	1736	0.7146	82.5308	1077	0.7254	53.1501	1277	0.7304	59.866	1438	0.7191	71.8134	K00164|1|0.0|1009|pop:POPTR_724772|2-oxoglutarate dehydrogenase E1 component [EC:1.2.4.2]	GO:0043231//intracellular membrane-bounded organelle	GO:0046914//transition metal ion binding;GO:0016624//oxidoreductase activity, acting on the aldehyde or oxo group of donors, disulfide as acceptor;GO:0019842//vitamin binding	GO:0010038//response to metal ion;GO:0006007//glucose catabolic process	gi|224109580|ref|XP_002315242.1|/0/predicted protein [Populus trichocarpa]
Cs1g23840	5664	1328	0.6287	51.975	1442	0.6623	54.0457	1435	0.5722	55.538	1425	0.6158	57.25	1525	0.6036	58.2011	1191	0.5738	48.4206	K12837|1|7e-147|401|rcu:RCOM_0553420|splicing factor U2AF 65 kDa subunit	-	GO:0003676//nucleic acid binding	GO:0006396//RNA processing	gi|255568277|ref|XP_002525113.1|/9.01189e-146/splicing factor u2af large subunit, putative [Ricinus communis]
Cs1g24950	2220	1328	0.8991	132.607	1241	0.8423	118.669	1645	0.9081	162.433	1370	0.8577	140.427	941	0.8793	91.6265	1046	0.8793	108.498	K09755|1|2e-108|392|pop:POPTR_836596|ferulate-5-hydroxylase [EC:1.14.-.-]	-	GO:0016491//oxidoreductase activity;GO:0005506//iron ion binding	GO:0008152//metabolic process	gi|470102804|ref|XP_004287841.1|/1.16367e-108/PREDICTED: cytochrome P450 84A1-like [Fragaria vesca subsp. vesca]
Cs5g12420	1584	1328	0.8497	185.85	1271	0.8725	170.337	852	0.8737	117.909	2113	0.8725	303.548	1110	0.8529	151.479	1344	0.8485	195.383	-	-	-	-	gi|383932356|gb|AFH57275.1|/9.56061e-160/epidermis-specific secreted glycoprotein EP1-like protein [Gossypium hirsutum]
Cs8g02700	10925	1325	0.5528	26.8853	1392	0.5497	27.0481	1676	0.56	33.629	1341	0.5461	27.9313	1449	0.5233	28.6702	1850	0.5517	38.9935	K10590|1|0.0|783|vvi:100264024|E3 ubiquitin-protein ligase TRIP12 [EC:6.3.2.19]	GO:0016020//membrane	GO:0016881//acid-amino acid ligase activity	GO:0006261//DNA-dependent DNA replication	gi|225428013|ref|XP_002278408.1|/0/PREDICTED: E3 ubiquitin-protein ligase UPL3-like isoform 1 [Vitis vinifera]
Cs1g06790	3308	1321	0.7025	88.5232	1078	0.6859	69.1787	767	0.6648	50.8266	1052	0.698	72.3659	1270	0.74	82.9894	681	0.6717	47.4049	K01229|1|8e-78|186|vvi:100267558|lactase-phlorizin hydrolase [EC:3.2.1.108 3.2.1.62]	-	GO:0016798//hydrolase activity, acting on glycosyl bonds	GO:0008152//metabolic process	gi|356542268|ref|XP_003539591.1|/3.99075e-77/PREDICTED: beta-glucosidase 18-like [Glycine max]
Cs7g04030	2466	1320	0.279	118.659	1156	0.236	99.5139	856	0.2364	76.0926	1263	0.2758	116.545	1279	0.2344	112.114	962	0.2218	89.8304	K02997|1|3e-64|245|rcu:RCOM_1514770|small subunit ribosomal protein S9e	GO:0015935//small ribosomal subunit	GO:0003723//RNA binding;GO:0005198//structural molecule activity	GO:0010467//gene expression	gi|414590964|tpg|DAA41535.1|/1.68053e-63/TPA: hypothetical protein ZEAMMB73_424707 [Zea mays]
Cs4g02520	10357	1319	0.3248	28.2313	2701	0.2971	55.3617	448	0.2737	9.48212	2126	0.3344	46.7103	2170	0.2926	45.2908	764	0.3024	16.9864	K02267|1|9e-22|63.9|gmx:100818321|cytochrome c oxidase subunit 6b	GO:0016020//membrane	-	GO:0032502//developmental process	gi|449506255|ref|XP_004162695.1|/8.50669e-62/PREDICTED: uncharacterized protein LOC101225849 [Cucumis sativus]
Cs3g14820	5725	1319	0.5864	51.0727	1435	0.6388	53.2103	1593	0.6009	60.9961	1245	0.5874	49.4855	1490	0.5785	56.2594	1576	0.5914	63.3902	K03254|1|3e-161|568|vvi:100244162|translation initiation factor 3 subunit A	GO:0043234//protein complex;GO:0016020//membrane	-	GO:0006412//translation	gi|296089739|emb|CBI39558.3|/3.67913e-160/unnamed protein product [Vitis vinifera]
Cs2g16150	1383	1318	0.6768	211.258	2250	0.7346	345.366	235	0.5539	37.2484	1723	0.7968	283.496	1678	0.7975	262.273	474	0.5611	78.9219	K03676|1|2e-09|62.4|bdi:100821530|glutaredoxin 3	-	-	-	gi|255553603|ref|XP_002517842.1|/4.4283e-41/glutaredoxin, grx, putative [Ricinus communis]
Cs1g16570	6547	1316	0.4316	44.5588	1412	0.4455	45.7838	1309	0.3782	43.8287	1043	0.417	36.2515	1333	0.4171	44.0121	1242	0.3727	43.6838	K00814|1|8e-41|105|aly:ARALYDRAFT_476362|alanine transaminase [EC:2.6.1.2]	-	-	-	gi|224074105|ref|XP_002304255.1|/5.2995e-41/predicted protein [Populus trichocarpa]
orange1.1t00340	3831	1309	0.4537	75.7438	1220	0.5129	67.6031	723	0.3396	41.3702	1345	0.5542	79.8903	1203	0.4555	67.8794	654	0.4098	39.3104	-	GO:0016020//membrane	GO:0043168	-	gi|255541538|ref|XP_002511833.1|/3.85895e-25/Remorin, putative [Ricinus communis]
Cs4g11160	2466	1307	0.4907	117.49	1325	0.4015	114.062	637	0.3792	56.625	1269	0.4359	117.099	1390	0.3885	121.845	660	0.4177	61.63	K08770|1|8e-152|536|mtr:MTR_8g018230|ubiquitin C	-	-	-	gi|462407471|gb|EMJ12805.1|/1.06031e-150/hypothetical protein PRUPE_ppa005503mg [Prunus persica]
Cs3g03110	3940	1306	0.5401	73.4796	1212	0.5239	65.3018	884	0.5277	49.1833	1090	0.5404	62.9526	989	0.5365	54.2606	993	0.549	58.0356	-	-	-	-	gi|462419691|gb|EMJ23954.1|/1.31834e-153/hypothetical protein PRUPE_ppa006525mg [Prunus persica]
Cs7g11620	2392	1306	0.3938	121.032	1206	0.3988	107.03	681	0.3867	62.409	1330	0.4557	126.524	1150	0.3934	103.925	819	0.4528	78.8432	-	-	-	-	gi|255542002|ref|XP_002512065.1|/2.70286e-18/SP1L, putative [Ricinus communis]
Cs1g13530	4855	1305	0.6579	59.5856	1672	0.7953	73.1082	2672	0.5326	120.645	1071	0.7094	50.1977	1324	0.7335	58.9499	1433	0.5436	67.9671	K03301|1|3e-100|365|pop:POPTR_180906|ATP:ADP antiporter, AAA family	-	-	-	gi|21063925|gb|AAM29152.1|/3.35626e-106/plastidic ATP/ADP transporter [Citrus hybrid cultivar]
Cs2g23260	1287	1303	0.9417	224.432	878	0.8679	144.822	1570	0.9588	267.413	770	0.9153	136.143	752	0.8772	126.306	877	0.9099	156.914	-	-	-	-	gi|462394230|gb|EMJ00134.1|/1.76893e-58/hypothetical protein PRUPE_ppa009489mg [Prunus persica]
orange1.1t04234	4294	1302	0.7254	67.2154	1172	0.7161	57.9408	1114	0.6935	56.8702	1339	0.7166	70.9581	1235	0.6667	62.1712	1229	0.6935	65.907	-	-	-	-	gi|462395326|gb|EMJ01125.1|/3.29075e-73/hypothetical protein PRUPE_ppa007031mg [Prunus persica]
Cs1g14600	10443	1300	0.3767	27.5955	1157	0.3868	23.5194	1223	0.3814	25.6722	1021	0.3813	22.2477	1098	0.3904	22.728	1237	0.3629	27.2763	K05236|1|3e-29|104|osa:4333885|coatomer protein complex, subunit alpha (xenin)	-	-	-	gi|359482613|ref|XP_002284773.2|/1.6928e-110/PREDICTED: coatomer subunit beta'-2-like [Vitis vinifera]
Cs4g01460	3745	1298	0.6593	76.8321	2036	0.7287	115.41	1078	0.5963	63.0999	1863	0.7121	113.2	1686	0.7287	97.3173	990	0.6254	60.873	-	-	-	-	gi|255565001|ref|XP_002523493.1|/4.26921e-45/conserved hypothetical protein [Ricinus communis]
Cs9g04620	6178	1296	0.4055	46.5026	1184	0.4061	40.6839	1441	0.4335	51.1302	1077	0.4238	39.669	1232	0.3909	43.1069	1196	0.4361	44.5784	K03347|1|5e-161|194|bdi:100824498|cullin 1	GO:0015630//microtubule cytoskeleton;GO:0000228//nuclear chromosome;GO:0044444//cytoplasmic part;GO:0000151//ubiquitin ligase complex	GO:0005515//protein binding	GO:0009725//response to hormone stimulus;GO:0007623//circadian rhythm;GO:0043623//cellular protein complex assembly;GO:0007165//signal transduction;GO:0003006//developmental process involved in reproduction	gi|241872566|gb|ACS69068.1|/1.14816e-169/CULLIN1-like protein 1 [Lilium longiflorum]
Cs3g18160	3939	1294	0.7862	72.8229	1482	0.8218	79.8696	1209	0.7885	67.2824	1166	0.8421	67.3591	1189	0.7987	65.2499	1024	0.8065	59.8626	-	GO:0043231//intracellular membrane-bounded organelle	-	-	gi|225459284|ref|XP_002285786.1|/7.42778e-173/PREDICTED: uncharacterized protein LOC100252301 [Vitis vinifera]
Cs5g05440	5778	1291	0.6533	49.53	1316	0.7366	48.3501	1481	0.6206	56.1874	1005	0.6675	39.5797	1295	0.6838	48.4481	1283	0.5678	51.1318	K00099|1|4e-22|106|pop:POPTR_733324|1-deoxy-D-xylulose-5-phosphate reductoisomerase [EC:1.1.1.267]	GO:0009532//plastid stroma	GO:0043169//cation binding;GO:0016616//oxidoreductase activity, acting on the CH-OH group of donors, NAD or NADP as acceptor	GO:0006090//pyruvate metabolic process;GO:0006721//terpenoid metabolic process;GO:0010038//response to metal ion	gi|51490971|emb|CAE00491.2|/2.34547e-21/1-deoxy-D-xylulose-5-phosphate reductoisomerase [Populus tremula x Populus alba]
Cs5g34570	3892	1290	0.4923	73.4745	1227	0.5062	66.9254	1004	0.4484	56.5487	1082	0.5054	63.2613	1307	0.4658	72.5917	948	0.4555	56.0889	K03062|1|2e-75|283|gmx:100798835|26S proteasome regulatory subunit T2	GO:0043234//protein complex;GO:0016020//membrane;GO:0044424//intracellular part	GO:0042623//ATPase activity, coupled;GO:0032559	GO:0009057//macromolecule catabolic process	gi|356505102|ref|XP_003521331.1|/2.68171e-74/PREDICTED: 26S proteasome regulatory subunit 4 homolog A-like [Glycine max]
Cs3g24020	3290	1287	0.8894	86.7166	1340	0.8647	86.4625	1728	0.8854	115.136	1313	0.855	90.8139	1349	0.8912	88.634	1080	0.848	75.5909	K13457|1|9e-13|74.7|sbi:SORBI_10g028730|disease resistance protein RPM1	-	GO:0000166//nucleotide binding	-	gi|255538428|ref|XP_002510279.1|/0/leucine-rich repeat-containing protein, putative [Ricinus communis]
Cs3g07820	1698	1287	0.8251	168.02	2278	0.8522	284.797	399	0.7839	51.5106	2054	0.8369	275.262	1939	0.8598	246.845	757	0.7945	102.66	-	-	-	-	gi|225436349|ref|XP_002269322.1|/1.08931e-41/PREDICTED: uncharacterized protein At4g22758 [Vitis vinifera]
Cs1g01970	4872	1286	0.6905	58.5131	1343	0.7383	58.5178	1446	0.7342	65.0613	1277	0.7036	59.6441	1424	0.7408	63.1811	1284	0.7059	60.6875	K12875|1|2e-98|360|pop:POPTR_558581|apoptotic chromatin condensation inducer in the nucleus	GO:0009536//plastid	GO:0003676//nucleic acid binding	-	gi|224081194|ref|XP_002306329.1|/2.19084e-97/predicted protein [Populus trichocarpa]
Cs7g19770	6105	1286	0.6044	46.6955	1297	0.62	45.0997	1754	0.6157	62.9804	1423	0.6395	53.0399	1368	0.6429	48.4378	1544	0.6113	58.2376	K14486|1|1e-32|101|mtr:MTR_2g005240|auxin response factor	-	GO:0005488//binding	GO:0009725//response to hormone stimulus;GO:0050794//regulation of cellular process	gi|359386136|gb|AEV43357.1|/0/auxin-response factor [Citrus sinensis]
Cs5g18830	5530	1286	0.5557	51.5508	1098	0.6045	42.1499	866	0.5284	34.3285	1113	0.6206	45.7988	836	0.6013	32.6787	851	0.5136	35.4361	K14411|1|1e-10|68.2|aly:ARALYDRAFT_683206|RNA-binding protein Musashi	-	GO:0005488//binding	-	gi|356544316|ref|XP_003540599.1|/3.45231e-22/PREDICTED: RNA-binding protein 38-like [Glycine max]
Cs7g16660	3045	1283	0.8542	93.4026	1241	0.7928	86.5174	525	0.7813	37.7949	1259	0.8381	94.0854	1168	0.8053	82.9163	983	0.8076	74.3375	-	-	-	-	gi|462396582|gb|EMJ02381.1|/1.03542e-102/hypothetical protein PRUPE_ppa003350mg [Prunus persica]
orange1.1t03470	3839	1282	0.7236	74.0269	2496	0.7606	138.021	498	0.6028	28.4363	2747	0.7994	162.826	2522	0.7549	142.007	963	0.7109	57.763	K01177|1|0.0|489|pop:POPTR_229995|beta-amylase [EC:3.2.1.2]	GO:0043231//intracellular membrane-bounded organelle;GO:0044444//cytoplasmic part;GO:0016020//membrane	GO:0016772//transferase activity, transferring phosphorus-containing groups;GO:0016160//amylase activity;GO:0005102//receptor binding;GO:0043167//ion binding;GO:0032559	GO:0005982//starch metabolic process;GO:0009933//meristem structural organization;GO:0007167//enzyme linked receptor protein signaling pathway;GO:0010073//meristem maintenance;GO:0003006//developmental process involved in reproduction;GO:0006950//response to stress;GO:0006464//cellular protein modification process	gi|402171762|gb|AFQ33614.1|/0/beta-amylase 2 [Citrus trifoliata]
Cs3g08850	4420	1281	0.6057	64.2461	1450	0.6301	69.641	1202	0.5611	59.6134	1253	0.6654	64.5078	1348	0.6541	65.9253	1102	0.562	57.4118	-	-	-	-	gi|255557639|ref|XP_002519849.1|/9.19675e-73/Transcription factor IWS1, putative [Ricinus communis]
Cs8g16680	3821	1278	0.6108	74.1436	1198	0.6216	66.5578	1135	0.5731	65.1149	1188	0.5839	70.7495	1230	0.5802	69.5845	1196	0.5758	72.0768	K09580|1|2e-55|216|rcu:RCOM_0154150|protein disulfide-isomerase A1 [EC:5.3.4.1]	GO:0031090//organelle membrane;GO:0009536//plastid	GO:0016740//transferase activity;GO:0016853//isomerase activity	GO:0006950//response to stress	gi|116788815|gb|ABK25011.1|/6.64753e-59/unknown [Picea sitchensis]
Cs9g12450	5016	1275	0.6314	56.3472	1495	0.7554	63.2707	771	0.5443	33.6944	1171	0.7067	53.1231	1111	0.6659	47.8785	666	0.5686	30.5744	K13412|1|1e-57|224|vvi:100258857|calcium-dependent protein kinase [EC:2.7.11.1]	-	-	-	gi|260408334|gb|ACX37460.1|/3.76895e-60/calcium dependent protein kinase 32 [Gossypium hirsutum]
orange1.1t03281	4715	1274	0.3936	59.8973	1191	0.3981	53.6228	1384	0.3779	64.3452	1081	0.3824	52.1708	1431	0.3883	65.6058	1616	0.3955	78.9226	K00927|1|1e-52|118|ath:AT1G79550|phosphoglycerate kinase [EC:2.7.2.3]	-	-	-	gi|15219412|ref|NP_178073.1|/1.96214e-51/phosphoglycerate kinase [Arabidopsis thaliana]
Cs4g04280	2177	1273	0.6266	129.625	1242	0.6201	121.111	1236	0.6197	124.458	1162	0.554	121.459	1232	0.6504	122.331	1213	0.627	128.305	K02937|1|1e-52|206|rcu:RCOM_0856470|large subunit ribosomal protein L7e	GO:0005622//intracellular	-	-	gi|255552946|ref|XP_002517516.1|/1.27539e-51/60S ribosomal protein L7, putative [Ricinus communis]
Cs1g14130	6056	1272	0.5738	46.5609	1201	0.5753	42.0994	821	0.5254	29.7179	1095	0.5281	41.1445	1078	0.5514	38.4784	846	0.5347	32.1681	-	-	-	-	gi|147838732|emb|CAN71826.1|/5.17851e-112/hypothetical protein VITISV_013841 [Vitis vinifera]
Cs4g16790	8209	1271	0.4664	34.3222	1196	0.4488	30.9286	1242	0.4712	33.166	1229	0.445	34.0679	1210	0.46	31.8625	1084	0.422	30.4075	-	GO:0044424//intracellular part	GO:0017111//nucleoside-triphosphatase activity;GO:0032561//guanyl ribonucleotide binding	GO:0051707//response to other organism;GO:0009207;GO:0051169//nuclear transport	gi|255549060|ref|XP_002515586.1|/9.73639e-53/HIV-1 rev binding protein, hrbl, putative [Ricinus communis]
Cs6g07280	3964	1270	0.4929	71.0215	1501	0.4798	80.3834	695	0.4642	38.4337	1419	0.4902	81.4578	1309	0.5013	71.3823	843	0.472	48.9706	-	-	-	-	gi|462400929|gb|EMJ06486.1|/3.42247e-56/hypothetical protein PRUPE_ppa006609mg [Prunus persica]
Cs1g17990	4880	1270	0.5461	57.6904	1262	0.5652	54.8983	1106	0.5559	49.6817	1263	0.5088	58.8935	1429	0.5898	63.299	1261	0.5879	59.5027	K02218|1|4e-52|206|rcu:RCOM_0654970|casein kinase 1 [EC:2.7.11.1]	-	-	-	gi|255560729|ref|XP_002521378.1|/5.29476e-51/casein kinase, putative [Ricinus communis]
Cs8g04900	4313	1268	0.4825	65.1718	1053	0.4746	51.8284	905	0.4445	45.9971	1259	0.4855	66.4248	1265	0.4788	63.4009	957	0.4517	51.0945	K00899|1|3e-57|133|pop:POPTR_722326|5-methylthioribose kinase [EC:2.7.1.100]	-	GO:0016301//kinase activity;GO:0005515//protein binding	GO:0071241//cellular response to inorganic substance;GO:0043102;GO:0000097//sulfur amino acid biosynthetic process;GO:0010039//response to iron ion;GO:0009723//response to ethylene stimulus;GO:0006796//phosphate-containing compound metabolic process	gi|224103675|ref|XP_002313150.1|/4.40982e-56/predicted protein [Populus trichocarpa]
orange1.1t02055	6736	1268	0.5052	41.7289	1344	0.4516	42.3561	1326	0.4749	43.1522	1157	0.4396	39.0854	1346	0.4711	43.1944	1156	0.4418	39.5182	K02218|1|8e-16|76.3|pop:POPTR_929346|casein kinase 1 [EC:2.7.11.1]	-	-	-	gi|255581670|ref|XP_002531638.1|/1.34414e-106/casein kinase, putative [Ricinus communis]
Cs7g02290	8638	1266	0.5191	32.4893	1314	0.5236	32.2925	1498	0.5185	38.0154	1060	0.51	27.9239	1285	0.5006	32.1569	1528	0.5324	40.7335	K14005|1|3e-104|290|vvi:100263684|protein transport protein SEC31	GO:0031461//cullin-RING ubiquitin ligase complex	-	-	gi|225449971|ref|XP_002272290.1|/3.74548e-103/PREDICTED: protein transport protein SEC31 isoform 1 [Vitis vinifera]
Cs6g13590	2487	1265	0.8054	112.755	2945	0.8098	251.379	361	0.7197	31.8195	1992	0.8408	182.262	2082	0.8424	180.963	527	0.7157	48.7951	K08486|1|8e-77|286|aly:ARALYDRAFT_897385|syntaxin 1B/2/3	GO:0043234//protein complex;GO:0016020//membrane	GO:0005515//protein binding	GO:0051707//response to other organism;GO:0009725//response to hormone stimulus;GO:0009626//plant-type hypersensitive response;GO:0010185;GO:0016044//cellular membrane organization;GO:0006605//protein targeting;GO:0007165//signal transduction	gi|255566161|ref|XP_002524068.1|/2.6876e-85/syntaxin, putative [Ricinus communis]
Cs5g04890	980	1261	0.6684	285.239	2085	0.7561	451.647	482	0.7592	107.816	1470	0.8071	341.33	1763	0.65	388.875	485	0.6612	113.961	-	-	-	GO:0006950//response to stress	gi|388520461|gb|AFK48292.1|/1.03309e-24/unknown [Lotus japonicus]
Cs4g03040	5632	1258	0.6092	49.5151	1379	0.6108	51.9781	1246	0.5487	48.4972	1167	0.5907	47.1511	1307	0.5938	50.1646	1185	0.5948	48.4504	K02183|1|6e-139|312|vvi:100264980|calmodulin	-	-	-	gi|449457137|ref|XP_004146305.1|/5.59054e-142/PREDICTED: uncharacterized protein LOC101216741 [Cucumis sativus]
Cs1g26330	1632	1257	0.9461	170.74	2663	0.9553	346.394	569	0.8897	76.4282	1093	0.954	152.4	1364	0.9314	180.667	972	0.9087	137.147	K01183|1|2e-56|218|vvi:100232985|chitinase [EC:3.2.1.14]	-	GO:0004553//hydrolase activity, hydrolyzing O-glycosyl compounds	GO:0006026	gi|183579873|dbj|BAG28346.1|/8.6356e-63/chitinase [Citrus unshiu]
Cs7g02570	3766	1257	0.8802	73.9903	1323	0.8579	74.5759	1097	0.8747	63.854	1518	0.8484	91.7223	1505	0.8545	86.3854	1037	0.8571	63.4074	-	-	-	-	gi|225438297|ref|XP_002272395.1|/7.55093e-175/PREDICTED: uncharacterized protein LOC100247519 [Vitis vinifera]
Cs5g02640	2752	1255	0.6014	101.092	1169	0.693	90.1748	1098	0.5352	87.4612	1099	0.5265	90.8726	1127	0.5222	88.5237	1021	0.5207	85.4317	K06689|1|4e-38|101|mtr:MTR_7g116940|ubiquitin-conjugating enzyme E2 D/E [EC:6.3.2.19]	-	GO:0019787//small conjugating protein ligase activity;GO:0032559	GO:0032446//protein modification by small protein conjugation	gi|357512495|ref|XP_003626536.1|/2.65681e-37/Ubiquitin carrier protein [Medicago truncatula]
Cs6g04390	2473	1254	0.9187	112.407	1100	0.8795	94.4251	507	0.8803	44.9413	1102	0.8811	101.401	1221	0.8876	106.727	415	0.8666	38.6425	-	GO:0044464//cell part	GO:0046914//transition metal ion binding	-	gi|357440457|ref|XP_003590506.1|/7.88069e-70/Zinc finger protein [Medicago truncatula]
Cs3g05390	7578	1254	0.431	36.6828	1167	0.4418	32.6915	1154	0.426	33.382	1266	0.4415	38.0157	1265	0.4298	36.0845	1106	0.4078	33.608	K11984|1|7e-84|196|rcu:RCOM_0800560|U4/U6.U5 tri-snRNP-associated protein 1	GO:0031981//nuclear lumen	-	GO:0048507//meristem development;GO:0010051//xylem and phloem pattern formation;GO:0048827//phyllome development;GO:0009791//post-embryonic development	gi|255550936|ref|XP_002516516.1|/9.62887e-83/conserved hypothetical protein [Ricinus communis]
Cs8g17000	2826	1254	0.2045	98.366	1061	0.1826	79.7007	1111	0.1999	86.1794	1212	0.1667	97.592	1240	0.1914	94.8492	906	0.2035	73.824	K03231|1|0.0|554|osa:4331813|elongation factor 1-alpha	GO:0044424//intracellular part	GO:0016772//transferase activity, transferring phosphorus-containing groups;GO:0017111//nucleoside-triphosphatase activity;GO:0008135//translation factor activity, nucleic acid binding;GO:0032561//guanyl ribonucleotide binding	GO:0006412//translation;GO:0009207	gi|2996096|gb|AAC15413.1|/0/translation elongation factor-1 alpha [Oryza sativa Japonica Group]
Cs5g05100	7312	1248	0.8099	37.8354	1374	0.8193	39.8905	1332	0.8239	39.9328	1201	0.791	37.3758	1344	0.8188	39.7326	1321	0.8042	41.6014	-	-	-	-	gi|462406170|gb|EMJ11634.1|/0/hypothetical protein PRUPE_ppa000152mg [Prunus persica]
Cs5g25090	5560	1248	0.8297	49.7576	1995	0.9083	76.1706	426	0.7266	16.7956	1239	0.8914	50.7084	1430	0.8937	55.5962	624	0.7721	25.8435	K00770|1|0.0|911|vvi:100243459|1,4-beta-D-xylan synthase [EC:2.4.2.24]	GO:0031228//intrinsic to Golgi membrane	GO:0016759//cellulose synthase activity	GO:0045229//external encapsulating structure organization;GO:0048588//developmental cell growth;GO:0009250//glucan biosynthetic process;GO:0042546//cell wall biogenesis;GO:0006950//response to stress	gi|224128722|ref|XP_002328950.1|/0/glycosyltransferase, CAZy family GT2 [Populus trichocarpa]
Cs2g03540	2307	1247	0.5444	119.823	1146	0.4642	105.452	1274	0.3853	121.055	1170	0.4174	115.404	1226	0.4807	114.875	1328	0.4521	132.554	K02882|1|4e-60|231|pop:POPTR_817797|large subunit ribosomal protein L18Ae	GO:0030529//ribonucleoprotein complex	GO:0005198//structural molecule activity	GO:0010467//gene expression	gi|224152353|ref|XP_002337225.1|/5.16407e-59/predicted protein [Populus trichocarpa]
Cs9g16910	6257	1247	0.7026	44.1794	1236	0.685	41.9345	1067	0.6335	37.3818	1241	0.6989	45.1325	1291	0.7035	44.601	1133	0.6923	41.697	-	-	-	-	gi|255539545|ref|XP_002510837.1|/2.44119e-64/Transcriptional corepressor SEUSS, putative [Ricinus communis]
Cs3g03960	4163	1244	0.5124	66.242	1565	0.5318	79.8044	2124	0.4605	111.843	1019	0.5097	55.6995	1165	0.5253	60.4928	535	0.3901	29.593	K09833|1|1e-18|45.4|vvi:100232967|homogenitisate phytyltransferase	-	GO:0010354	GO:0006952//defense response;GO:0006633//fatty acid biosynthetic process;GO:0042360//vitamin E metabolic process;GO:0009628//response to abiotic stimulus;GO:0045229//external encapsulating structure organization;GO:0008643//carbohydrate transport	gi|171190284|gb|ACB42448.1|/3.63807e-21/homogentisate geranylgeranyl transferase [Angelica gigas]
Cs3g18480	6975	1243	0.6254	39.5045	1594	0.6391	48.5136	946	0.5996	29.7309	1230	0.6357	40.1277	1026	0.6004	31.7971	1057	0.5859	34.8957	K14963|1|3e-12|73.9|bdi:100832822|COMPASS component SWD3	GO:0031461//cullin-RING ubiquitin ligase complex;GO:0031234//extrinsic to internal side of plasma membrane	-	-	gi|255545666|ref|XP_002513893.1|/5.6982e-136/WD-repeat protein, putative [Ricinus communis]
Cs7g10330	8130	1241	0.6891	33.8377	1264	0.646	33.0047	1034	0.6754	27.8799	1293	0.6416	36.1903	1495	0.6697	39.7498	898	0.6344	25.4347	K08818|1|0.0|671|pop:POPTR_821837|cell division cycle 2-like [EC:2.7.11.22]	GO:0044444//cytoplasmic part	GO:0004674//protein serine/threonine kinase activity	-	gi|359473713|ref|XP_002266306.2|/0/PREDICTED: cyclin-dependent kinase G-2-like [Vitis vinifera]
Cs9g04230	10609	1240	0.2809	25.91	1244	0.2646	24.8923	1297	0.287	26.7995	1234	0.2654	26.4682	1269	0.2543	25.8566	1243	0.2718	26.9798	K03242|1|9e-66|140|olu:OSTLU_32338|translation initiation factor 2 subunit 3	-	GO:0032561//guanyl ribonucleotide binding;GO:0017111//nucleoside-triphosphatase activity;GO:0016829//lyase activity	GO:0009207	gi|145348217|ref|XP_001418552.1|/1.14667e-64/predicted protein [Ostreococcus lucimarinus CCE9901]
orange1.1t03258	4925	1239	0.8918	55.768	1221	0.8883	52.6294	1269	0.8778	56.4829	1313	0.8867	60.6656	1366	0.8946	59.9555	1001	0.8944	46.8025	K12811|1|0.0|1372|rcu:RCOM_0075460|ATP-dependent RNA helicase DDX46/PRP5 [EC:3.6.4.13]	-	-	-	gi|462406831|gb|EMJ12295.1|/0/hypothetical protein PRUPE_ppa000460mg [Prunus persica]
Cs9g08470	2840	1237	0.4398	96.5542	1039	0.3986	77.6634	596	0.3655	46.0033	979	0.4004	78.4419	1055	0.3986	80.3005	701	0.2764	56.8383	K02958|1|5e-42|171|mtr:MTR_8g105110|small subunit ribosomal protein S15e	GO:0009532//plastid stroma;GO:0031090//organelle membrane;GO:0015935//small ribosomal subunit	GO:0003676//nucleic acid binding;GO:0005198//structural molecule activity	GO:0010467//gene expression	gi|449465374|ref|XP_004150403.1|/6.1735e-41/PREDICTED: 40S ribosomal protein S15-like [Cucumis sativus]
Cs4g10800	3981	1231	0.6365	68.5466	1122	0.6393	59.8301	953	0.6202	52.4762	1130	0.6566	64.5907	1193	0.6493	64.7787	1206	0.627	69.7584	-	-	GO:0043169//cation binding;GO:0016791//phosphatase activity	-	gi|462409782|gb|EMJ15116.1|/1.03248e-113/hypothetical protein PRUPE_ppa005973mg [Prunus persica]
Cs6g19310	3133	1231	0.6256	87.0999	1171	0.631	79.3443	1289	0.6601	90.1891	941	0.6566	68.346	1128	0.6543	77.8275	1083	0.6958	79.5994	K00033|1|0.0|876|rcu:RCOM_0876630|6-phosphogluconate dehydrogenase [EC:1.1.1.44]	GO:0042579//microbody	GO:0016616//oxidoreductase activity, acting on the CH-OH group of donors, NAD or NADP as acceptor;GO:0048037//cofactor binding;GO:0000166//nucleotide binding	GO:0006970//response to osmotic stress;GO:0006007//glucose catabolic process	gi|255579936|ref|XP_002530803.1|/0/6-phosphogluconate dehydrogenase, putative [Ricinus communis]
Cs2g16940	2756	1231	0.746	99.0145	1039	0.766	80.0305	1141	0.7264	90.7544	1206	0.7467	99.5753	1096	0.7442	85.9638	916	0.7268	76.5346	K14494|1|0.0|795|pop:POPTR_719856|DELLA protein	-	-	-	gi|224108309|ref|XP_002314799.1|/0/DELLA domain GRAS family transcription factor GAI/RGA1 [Populus trichocarpa]
Cs1g05620	2670	1229	0.8914	102.038	907	0.8251	72.1133	737	0.87	60.5087	1212	0.8569	103.294	1243	0.8431	100.634	803	0.888	69.2542	-	-	GO:0003824//catalytic activity	-	gi|77549227|gb|ABA92024.1|/1.59227e-89/aminotransferase, putative [Oryza sativa Japonica Group]
Cs4g17870	2711	1229	0.7149	100.494	1843	0.6706	144.316	5293	0.8086	427.99	1734	0.6817	145.547	1823	0.6688	145.359	1306	0.7152	110.932	-	GO:0043231//intracellular membrane-bounded organelle	GO:0004871//signal transducer activity	GO:0009267//cellular response to starvation	gi|225445503|ref|XP_002285199.1|/4.18023e-47/PREDICTED: SPX domain-containing protein 2 isoform 1 [Vitis vinifera]
Cs4g06820	10201	1229	0.4538	26.7072	1127	0.4765	23.4531	1120	0.4346	24.0678	1073	0.4745	23.9354	1124	0.4655	23.8181	962	0.4285	21.7157	-	-	GO:0016788//hydrolase activity, acting on ester bonds	-	gi|255550313|ref|XP_002516207.1|/1.80734e-55/phosphoinositide 5-phosphatase, putative [Ricinus communis]
Cs3g26180	3144	1228	0.5967	86.5836	993	0.6046	67.048	1247	0.5945	86.9452	850	0.5334	61.5205	799	0.5563	54.9349	1335	0.5906	97.7778	K07375|1|7e-151|404|vvi:100259087|tubulin beta	GO:0032991//macromolecular complex;GO:0015630//microtubule cytoskeleton	GO:0017111//nucleoside-triphosphatase activity;GO:0032561//guanyl ribonucleotide binding	GO:0043623//cellular protein complex assembly;GO:0009207;GO:0007017//microtubule-based process	gi|462419033|gb|EMJ23296.1|/9.18506e-150/hypothetical protein PRUPE_ppa005644mg [Prunus persica]
Cs3g20510	5848	1228	0.5983	46.549	1273	0.5946	46.2104	1512	0.6029	56.6769	1304	0.6173	50.7404	1349	0.5869	49.8642	1080	0.5227	42.5263	-	GO:0044444//cytoplasmic part	-	-	gi|359492290|ref|XP_003634395.1|/3.12271e-114/PREDICTED: uncharacterized protein LOC100250578 isoform 2 [Vitis vinifera]
Cs3g27290	4243	1227	0.7511	64.1049	1152	0.6962	57.6366	1370	0.5748	70.7797	963	0.633	51.646	1020	0.605	51.9651	1015	0.613	55.0852	K03781|1|2e-151|535|vvi:100244516|catalase [EC:1.11.1.6]	GO:0042579//microbody	GO:0005506//iron ion binding;GO:0004601//peroxidase activity	GO:0042743//hydrogen peroxide metabolic process;GO:0006950//response to stress	gi|408777705|gb|AFU90822.1|/2.27395e-151/catalase, partial [Populus tomentosa]
Cs1g06420	7349	1226	0.3508	36.9813	1245	0.3254	35.9634	879	0.3454	26.2194	1147	0.3403	35.5156	1168	0.3373	34.3557	925	0.3429	28.9838	K12486|1|1e-41|152|vvi:100262374|stromal membrane-associated protein	GO:0044431//Golgi apparatus part	-	GO:0032850;GO:0003006//developmental process involved in reproduction	gi|462407884|gb|EMJ13218.1|/5.04518e-45/hypothetical protein PRUPE_ppa004879mg [Prunus persica]
orange1.1t03687	2058	1225	0.8367	131.95	999	0.7945	103.048	1623	0.8343	172.876	1527	0.8105	168.841	1170	0.7949	122.892	1631	0.8003	182.495	K09843|1|7e-30|90.1|ath:AT2G29090|(+)-abscisic acid 8'-hydroxylase [EC:1.14.13.93]	-	GO:0046872//metal ion binding;GO:0016491//oxidoreductase activity	-	gi|470145255|ref|XP_004308257.1|/2.56041e-54/PREDICTED: cytochrome P450 716B1-like [Fragaria vesca subsp. vesca]
Cs3g19790	4988	1224	0.423	54.397	1086	0.3957	46.2192	2274	0.4174	99.9368	1002	0.4084	45.7114	1241	0.3849	53.7811	2081	0.4433	96.0699	K09580|1|2e-84|170|gmx:100788687|protein disulfide-isomerase A1 [EC:5.3.4.1]	GO:0005783//endoplasmic reticulum	GO:0016757//transferase activity, transferring glycosyl groups;GO:0016853//isomerase activity	-	gi|356518549|ref|XP_003527941.1|/2.41649e-83/PREDICTED: LOW QUALITY PROTEIN: protein disulfide-isomerase-like [Glycine max]
Cs7g05500	2964	1223	0.8796	91.4678	1193	0.8694	85.4439	920	0.8769	68.0411	927	0.859	71.1681	977	0.8505	71.2526	995	0.8785	77.3012	-	GO:0043231//intracellular membrane-bounded organelle;GO:0030117//membrane coat	GO:0035091//phosphatidylinositol binding;GO:0016491//oxidoreductase activity;GO:0005515//protein binding	GO:0006901//vesicle coating;GO:0009755//hormone-mediated signaling pathway	gi|255548898|ref|XP_002515505.1|/0/clathrin assembly protein, putative [Ricinus communis]
Cs4g07040	1077	1222	0.9387	251.522	3245	0.9229	639.614	295	0.8867	60.0437	2974	0.9415	628.361	2979	0.9415	597.914	907	0.9229	193.925	K09286|1|1e-20|99.0|aly:ARALYDRAFT_470149|EREBP-like factor	-	-	GO:0006351//transcription, DNA-dependent	gi|224069196|ref|XP_002326298.1|/3.21051e-62/AP2/ERF domain-containing transcription factor [Populus trichocarpa]
Cs4g05580	3738	1221	0.5805	72.4096	1188	0.5144	67.4677	1314	0.5332	77.058	1081	0.5214	65.8067	1104	0.5251	63.8431	1266	0.553	77.9895	K03257|1|3e-115|415|vvi:100261822|translation initiation factor 4A	GO:0030312//external encapsulating structure;GO:0031981//nuclear lumen;GO:0044444//cytoplasmic part	GO:0042623//ATPase activity, coupled;GO:0008135//translation factor activity, nucleic acid binding;GO:0032559	GO:0006412//translation;GO:0010038//response to metal ion	gi|470109564|ref|XP_004291063.1|/1.13757e-114/PREDICTED: eukaryotic initiation factor 4A-9-like [Fragaria vesca subsp. vesca]
Cs7g07780	2258	1220	0.6315	119.772	1017	0.6377	95.6128	692	0.5833	67.1806	1135	0.6621	114.381	1111	0.6966	106.359	1031	0.6696	105.142	-	GO:0016020//membrane	-	-	gi|255560207|ref|XP_002521121.1|/1.02215e-27/conserved hypothetical protein [Ricinus communis]
Cs8g17520	6718	1220	0.62	40.2568	1361	0.6261	43.0068	674	0.5735	21.9928	1308	0.6432	44.3049	1402	0.6233	45.112	380	0.5222	13.0252	K12129|1|5e-38|159|vvi:100246836|pseudo-response regulator 7	-	-	GO:0009987//cellular process	gi|357472487|ref|XP_003606528.1|/6.31142e-41/Two-component response regulator-like PRR73 [Medicago truncatula]
Cs1g13730	8484	1219	0.5231	31.851	983	0.5046	24.5964	878	0.4988	22.6859	763	0.4956	20.4648	1201	0.5218	30.6004	724	0.5033	19.6508	K05681|1|2e-14|63.9|olu:OSTLU_38326|ATP-binding cassette, subfamily G (WHITE), member 2	-	-	-	gi|75326590|sp|Q76CU2.1|PDR1_TOBAC/4.87263e-172/RecName: Full=Pleiotropic drug resistance protein 1; AltName: Full=NtPDR1
Cs9g19410	2636	1218	0.9154	102.429	1499	0.9256	120.719	986	0.8797	81.9961	1328	0.9234	114.64	1341	0.9211	109.968	1086	0.9139	94.8694	K14494|1|2e-43|176|aly:ARALYDRAFT_477591|DELLA protein	GO:0043231//intracellular membrane-bounded organelle	-	-	gi|255545206|ref|XP_002513664.1|/1.33938e-175/DELLA protein GAI, putative [Ricinus communis]
Cs6g11320	937	1215	0.6339	287.446	1189	0.6884	269.378	1187	0.6318	277.698	1110	0.6926	269.567	1187	0.6553	273.839	1207	0.6233	296.626	K02901|1|3e-66|250|mtr:MTR_2g006170|large subunit ribosomal protein L27e	GO:0030529//ribonucleoprotein complex	GO:0005198//structural molecule activity	GO:0010467//gene expression	gi|449460010|ref|XP_004147739.1|/1.74776e-66/PREDICTED: 60S ribosomal protein L27-like [Cucumis sativus]
Cs4g08750	2224	1214	0.7707	121.005	871	0.7091	83.1385	883	0.7041	87.0337	689	0.7271	70.4966	724	0.754	70.3701	1157	0.7554	119.795	-	GO:0031225//anchored to membrane;GO:0030312//external encapsulating structure	-	-	gi|255563486|ref|XP_002522745.1|/2.89099e-83/conserved hypothetical protein [Ricinus communis]
Cs5g18790	2509	1212	0.5026	107.083	1103	0.5062	93.3241	1211	0.4591	105.805	1195	0.4297	108.38	1326	0.5245	114.242	1118	0.5695	102.608	K02873|1|2e-46|107|rcu:RCOM_1318700|large subunit ribosomal protein L13e	GO:0030529//ribonucleoprotein complex	GO:0005198//structural molecule activity	GO:0010467//gene expression	gi|462405340|gb|EMJ10804.1|/1.63372e-45/hypothetical protein PRUPE_ppa011506mg [Prunus persica]
Cs6g17090	2070	1210	0.8246	129.579	1407	0.7836	144.292	553	0.7333	58.562	1448	0.7874	159.178	1301	0.7502	135.86	886	0.7889	98.561	K00924|1|8e-14|77.4|ath:AT5G22850|[EC:2.7.1.-]	GO:0044464//cell part	GO:0004175//endopeptidase activity	GO:0019538//protein metabolic process	gi|224079535|ref|XP_002305886.1|/2.49076e-174/predicted protein [Populus trichocarpa]
Cs6g09420	3497	1210	0.7246	76.7025	2857	0.8367	173.434	182	0.5908	11.4087	1913	0.8344	124.481	2002	0.8038	123.752	197	0.5994	12.9722	K13424|1|2e-129|315|pop:POPTR_577093|WRKY transcription factor 33	-	-	-	gi|409923417|gb|AEO31478.2|/6.73604e-163/WRKY transcription factor 17 [Dimocarpus longan]
Cs4g09460	5698	1209	0.7188	47.0353	1027	0.7511	38.2619	929	0.623	35.74	807	0.7903	32.2281	805	0.7282	30.5392	1186	0.6755	47.9296	K01126|1|6e-09|62.8|cre:CHLREDRAFT_100701|glycerophosphoryl diester phosphodiesterase [EC:3.1.4.46]	-	GO:0008081//phosphoric diester hydrolase activity	GO:0019400	gi|115500890|dbj|BAF34116.1|/1.68945e-64/glycerophosphodiesterase-like protein [Nicotiana tabacum]
Cs5g30870	8557	1209	0.7332	31.3202	1213	0.7049	30.0925	921	0.6955	23.5939	1183	0.7137	31.4591	1237	0.7126	31.2487	842	0.6943	22.6586	K09291|1|2e-16|88.6|mtr:MTR_2g063480|nucleoprotein TPR;K10400|5|5e-11|70.5|vvi:100255624|kinesin family member 15	GO:0016020//membrane	-	-	gi|359479667|ref|XP_003632326.1|/0/PREDICTED: uncharacterized protein LOC100852899 [Vitis vinifera]
Cs1g25120	1811	1208	0.6091	147.866	1361	0.598	159.536	2087	0.5997	252.619	1404	0.5583	176.414	1294	0.5456	154.454	1473	0.6488	187.295	K11275|1|2e-22|99.8|rcu:RCOM_0292320|histone H1/5	GO:0000785//chromatin;GO:0043231//intracellular membrane-bounded organelle	GO:0003676//nucleic acid binding	GO:0050896//response to stimulus;GO:0034728//nucleosome organization	gi|23506611|gb|AAN37904.1|/8.1317e-22/histone H1D [Nicotiana tabacum]
Cs5g33860	3993	1203	0.4538	66.7861	1108	0.4939	58.906	1160	0.3689	63.6825	932	0.4816	53.1129	1027	0.4891	55.5975	1104	0.4187	63.6666	K09584|1|2e-48|97.8|rcu:RCOM_1347720|protein disulfide-isomerase A6 [EC:5.3.4.1]	GO:0043231//intracellular membrane-bounded organelle	GO:0016862//intramolecular oxidoreductase activity, interconverting keto- and enol-groups;GO:0015036//disulfide oxidoreductase activity	GO:0018904;GO:0019725//cellular homeostasis	gi|470132774|ref|XP_004302250.1|/1.70166e-50/PREDICTED: probable protein disulfide-isomerase A6-like [Fragaria vesca subsp. vesca]
Cs2g05050	4107	1202	0.6182	64.8783	1260	0.6155	65.1276	1302	0.6075	69.4941	1387	0.6204	76.8485	2145	0.6326	112.898	1653	0.6669	92.6808	K01568|1|5e-102|371|rcu:RCOM_1014100|pyruvate decarboxylase [EC:4.1.1.1]	-	GO:0046872//metal ion binding;GO:0016831//carboxy-lyase activity;GO:0019842//vitamin binding	-	gi|70609688|gb|AAZ05069.1|/2.30121e-116/pyruvate decarboxylase [Citrus sinensis]
Cs1g08820	9705	1201	0.5057	27.4326	1225	0.5192	26.7954	1663	0.5364	37.5628	1282	0.5335	30.0591	1322	0.5609	29.4456	1551	0.4997	36.8008	K04733|1|4e-19|97.4|smo:SELMODRAFT_230241|interleukin-1 receptor-associated kinase 4 [EC:2.7.11.1]	GO:0031224//intrinsic to membrane	GO:0016491//oxidoreductase activity;GO:0004674//protein serine/threonine kinase activity;GO:0032559	GO:0006464//cellular protein modification process	gi|297745743|emb|CBI15799.3|/3.45477e-57/unnamed protein product [Vitis vinifera]
Cs3g09140	2547	1198	0.9038	104.267	1245	0.8528	103.767	1719	0.8716	147.948	1053	0.8453	94.0769	1055	0.8135	89.5381	1036	0.8665	93.6639	K00517|1|2e-66|252|ath:AT4G31940|[EC:1.14.-.-];K05280|3|1e-46|186|aly:ARALYDRAFT_487632|flavonoid 3'-monooxygenase [EC:1.14.13.21]	-	-	-	gi|224149471|ref|XP_002336813.1|/1.40553e-97/cytochrome P450 [Populus trichocarpa]
orange1.1t02413	5206	1196	0.5471	50.9268	1119	0.5524	45.6294	1373	0.5613	57.8133	923	0.5551	40.3442	1120	0.5505	46.5048	1403	0.5496	62.0576	K13525|1|8e-142|504|rcu:RCOM_1355090|transitional endoplasmic reticulum ATPase	GO:0016020//membrane	GO:0032559;GO:0042623//ATPase activity, coupled	GO:0009987//cellular process	gi|381145559|gb|AFF59215.1|/4.53179e-141/cell division cycle protein 48 [Camellia sinensis]
orange1.1t03774	5952	1195	0.5921	44.5066	1800	0.6413	64.1991	2510	0.5496	92.4426	1121	0.5934	42.8575	1086	0.5679	39.4413	1834	0.5924	70.9542	K00454|1|3e-114|412|vvi:100257867|lipoxygenase [EC:1.13.11.12]	-	GO:0046914//transition metal ion binding;GO:0016702//oxidoreductase activity, acting on single donors with incorporation of molecular oxygen, incorporation of two atoms of oxygen	GO:0006633//fatty acid biosynthetic process	gi|18461098|dbj|BAB84352.1|/3.07767e-117/lipoxygenase [Citrus jambhiri]
Cs3g13300	1529	1194	0.8986	173.108	1767	0.9261	245.329	880	0.8594	126.164	1312	0.894	195.259	1421	0.8757	200.896	790	0.8548	118.976	K05283|1|3e-14|78.6|aly:ARALYDRAFT_354960|phosphatidylinositol glycan, class W [EC:2.3.-.-];K15692|2|7e-10|63.9|ppp:PHYPADRAFT_16563|E3 ubiquitin-protein ligase RNF13 [EC:6.3.2.19];K11982|3|3e-09|61.6|bdi:100833984|E3 ubiquitin-protein ligase RNF115/126 [EC:6.3.2.19]	-	-	-	gi|255542560|ref|XP_002512343.1|/1.18399e-82/ring finger protein, putative [Ricinus communis]
Cs2g04850	3789	1194	0.6244	69.8553	1156	0.6912	64.7668	892	0.5727	51.6062	965	0.6968	57.9544	1038	0.6181	59.2184	1042	0.5577	63.3264	K06630|1|2e-45|183|pop:POPTR_672511|tyrosine 3-monooxygenase/tryptophan 5-monooxygenase activation protein	-	GO:0005515//protein binding	-	gi|8515890|gb|AAF76227.1|AF272573_1/2.80461e-44/14-3-3 protein [Populus tremula x Populus alba]
Cs7g24940	4164	1192	0.7005	63.4578	1435	0.6777	73.1577	1195	0.6919	62.9099	700	0.6515	38.2535	1057	0.6993	54.8717	823	0.6453	45.5125	K10775|1|0.0|1077|rcu:RCOM_0262230|phenylalanine ammonia-lyase [EC:4.3.1.24]	-	-	-	gi|3024360|sp|Q42667.1|PALY_CITLI/0/RecName: Full=Phenylalanine ammonia-lyase
Cs2g27930	3578	1191	0.3753	73.7889	1103	0.3829	65.4417	642	0.3955	39.3329	1131	0.3804	71.9293	1204	0.4145	72.7395	672	0.3494	43.2484	K07977|1|6e-29|128|osa:4339157|Arf/Sar family, other	GO:0043231//intracellular membrane-bounded organelle	GO:0032561//guanyl ribonucleotide binding;GO:0005515//protein binding	GO:0006810//transport;GO:0035556//intracellular signal transduction;GO:0009755//hormone-mediated signaling pathway;GO:0006351//transcription, DNA-dependent	gi|449531964|ref|XP_004172955.1|/2.03377e-28/PREDICTED: ADP-ribosylation factor 2-like [Cucumis sativus]
Cs6g16300	3100	1191	0.7184	85.1667	1193	0.5926	81.6954	690	0.6006	48.792	1268	0.6532	93.0768	1257	0.7206	87.6512	842	0.6023	62.5449	K11982|1|5e-124|444|pop:POPTR_734690|E3 ubiquitin-protein ligase RNF115/126 [EC:6.3.2.19]	-	GO:0046914//transition metal ion binding	-	gi|224139648|ref|XP_002323210.1|/7.09696e-123/predicted protein [Populus trichocarpa]
Cs2g02030	4112	1188	0.6087	64.0447	1133	0.662	58.4919	674	0.6141	35.9309	1004	0.6194	55.5603	976	0.6286	51.3075	594	0.5841	33.264	K14411|1|2e-126|452|vvi:100246008|RNA-binding protein Musashi	-	-	-	gi|225447606|ref|XP_002272993.1|/2.71645e-125/PREDICTED: uncharacterized protein LOC100246008 [Vitis vinifera]
Cs5g03070	1500	1188	0.83	175.568	1016	0.766	143.788	787	0.8227	115.012	1178	0.7567	178.705	1278	0.784	184.172	890	0.784	136.628	-	-	-	-	gi|470125686|ref|XP_004298831.1|/4.92278e-25/PREDICTED: uncharacterized protein LOC101291624 [Fragaria vesca subsp. vesca]
Cs7g03030	1431	1187	0.7799	183.878	1167	0.7834	173.121	1077	0.8022	164.982	1211	0.7708	192.57	1331	0.7827	201.059	840	0.7708	135.17	K14488|1|2e-46|184|pop:POPTR_750935|SAUR family protein	-	-	-	gi|224057798|ref|XP_002299329.1|/3.08415e-45/SAUR family protein [Populus trichocarpa]
Cs7g07140	2510	1187	0.6514	104.833	1584	0.6825	133.968	682	0.6219	59.5624	1337	0.6382	121.211	1520	0.7127	130.904	671	0.6335	61.5588	K13425|1|7e-18|58.2|rcu:RCOM_1616660|WRKY transcription factor 22	GO:0043231//intracellular membrane-bounded organelle	GO:0003677//DNA binding;GO:0005515//protein binding	GO:0006351//transcription, DNA-dependent;GO:0006952//defense response;GO:0009743//response to carbohydrate stimulus	gi|315613822|gb|ADU52516.1|/1.45156e-62/WRKY protein [Cucumis sativus]
Cs4g16140	1814	1182	0.5298	144.444	1134	0.5088	132.707	1077	0.6659	130.149	1083	0.5485	135.855	1183	0.4752	140.972	1134	0.5436	143.952	K03386|1|2e-32|139|ath:AT1G60740|peroxiredoxin (alkyl hydroperoxide reductase subunit C) [EC:1.11.1.15];K11187|3|3e-15|82.0|cre:CHLREDRAFT_196639|peroxiredoxin 5, atypical 2-Cys peroxiredoxin [EC:1.11.1.15]	GO:0016020//membrane;GO:0009536//plastid	GO:0016491//oxidoreductase activity	GO:0010038//response to metal ion	gi|119367465|gb|ABL67649.1|/1.99835e-39/putative thioredoxin-dependent peroxidase [Citrus hybrid cultivar]
Cs7g07890	5995	1182	0.3481	43.7067	1080	0.3126	38.2431	1344	0.3553	49.1441	944	0.3783	35.8316	975	0.3455	35.156	1162	0.3181	44.6333	K00161|1|4e-119|390|rcu:RCOM_0699730|pyruvate dehydrogenase E1 component subunit alpha [EC:1.2.4.1]	GO:0044429//mitochondrial part	GO:0046914//transition metal ion binding;GO:0004738//pyruvate dehydrogenase activity	GO:0006970//response to osmotic stress;GO:0006007//glucose catabolic process	gi|68138987|gb|AAY86036.1|/4.78434e-133/pyruvate dehydrogenase, partial [Citrus x paradisi]
Cs1g01920	10925	1181	0.6239	23.9634	1125	0.6445	21.86	1103	0.6497	22.1317	991	0.6219	20.6412	972	0.6274	19.2322	1215	0.6529	25.6092	K08332|1|2e-13|79.0|vcn:VOLCADRAFT_41528|vacuolar protein 8	-	-	-	gi|224083759|ref|XP_002307113.1|/0/predicted protein [Populus trichocarpa]
Cs1g26070	1472	1181	0.5883	177.853	2153	0.5856	310.495	533	0.4647	79.3745	1799	0.5822	278.104	1690	0.574	248.178	709	0.5795	110.912	-	GO:0016020//membrane	GO:0016671//oxidoreductase activity, acting on a sulfur group of donors, disulfide as acceptor	GO:0008152//metabolic process	gi|225431343|ref|XP_002278070.1|/4.75868e-57/PREDICTED: uncharacterized protein At4g08330, chloroplastic [Vitis vinifera]
Cs5g01850	4656	1179	0.7511	56.1333	1157	0.7676	52.7521	1188	0.7502	55.9326	1053	0.7592	51.4635	1179	0.7655	54.7375	1174	0.7805	58.0626	K14293|1|0.0|1400|vvi:100265913|importin subunit beta-1	GO:0005635//nuclear envelope;GO:0009536//plastid	GO:0022892	GO:0015031//protein transport	gi|302143924|emb|CBI23029.3|/0/unnamed protein product [Vitis vinifera]
Cs2g09970	3521	1178	0.5797	74.165	1058	0.5845	63.788	927	0.5214	57.7132	1016	0.5726	65.6616	969	0.5737	59.4897	893	0.524	58.4019	K07375|1|4e-120|431|rcu:RCOM_1336530|tubulin beta	-	-	-	gi|223018283|gb|ACM78033.1|/2.45709e-119/beta-tubulin [Citrus maxima]
Cs7g26340	12529	1178	0.4368	20.8424	1172	0.454	19.8578	1147	0.4605	20.0682	1179	0.4518	21.4132	1278	0.4557	22.0495	1043	0.4397	19.1694	K14327|1|2e-80|301|pop:POPTR_421447|regulator of nonsense transcripts 2	-	-	-	gi|224109654|ref|XP_002315268.1|/2.43351e-79/predicted protein [Populus trichocarpa]
Cs9g19370	5812	1176	0.794	44.854	1300	0.8169	47.4829	1099	0.8152	41.4509	1190	0.8422	46.5913	1231	0.8505	45.7843	1119	0.8334	44.3349	-	-	-	-	gi|224134717|ref|XP_002327472.1|/5.62002e-125/predicted protein [Populus trichocarpa]
Cs7g14710	3822	1174	0.7109	68.0922	1354	0.7282	75.2051	2773	0.6999	159.045	1337	0.69	79.6021	1469	0.692	83.0836	1124	0.697	67.72	-	-	-	-	gi|462400634|gb|EMJ06191.1|/0/hypothetical protein PRUPE_ppa003496mg [Prunus persica]
Cs5g16250	5950	1171	0.6729	43.6274	1200	0.6481	42.8138	1258	0.615	46.3474	1123	0.6452	42.9484	1290	0.66	46.8659	1224	0.6775	47.3703	-	-	-	-	gi|255560570|ref|XP_002521299.1|/3.11188e-77/hypothetical protein RCOM_0756330 [Ricinus communis]
Cs7g01470	1919	1170	0.5586	135.155	1138	0.6107	125.889	1057	0.6029	120.743	969	0.5904	114.903	1234	0.5633	139.003	1230	0.6076	147.595	K02934|1|7e-46|112|vvi:100252724|large subunit ribosomal protein L6e	GO:0030529//ribonucleoprotein complex	GO:0005198//structural molecule activity	GO:0010467//gene expression	gi|225450215|ref|XP_002265394.1|/9.9065e-45/PREDICTED: 60S ribosomal protein L6 [Vitis vinifera]
Cs5g07900	2267	1167	0.5884	114.114	1323	0.6145	123.887	970	0.5099	93.7954	1278	0.5823	128.281	1309	0.6453	124.817	997	0.5386	101.271	-	GO:0044424//intracellular part	-	GO:0042981//regulation of apoptotic process;GO:0043069//negative regulation of programmed cell death	gi|391357943|gb|AFM43629.1|/1.20487e-52/Bax inhibitor 1 [Vitis vinifera]
orange1.1t00401	1425	1164	0.9923	181.075	849	0.9965	126.477	935	0.9965	143.833	913	0.9909	145.794	1316	0.9958	199.63	996	0.9951	160.948	K13496|1|6e-31|133|ath:AT2G36800|UDP-glucosyl transferase 73C [EC:2.4.1.-];K08237|2|2e-30|132|pop:POPTR_731288|hydroquinone glucosyltransferase [EC:2.4.1.218];K13495|3|1e-29|129|vvi:100248679|cis-zeatin O-glucosyltransferase [EC:2.4.1.215]	-	GO:0016758//transferase activity, transferring hexosyl groups	-	gi|225454342|ref|XP_002275850.1|/2.11749e-171/PREDICTED: putative UDP-rhamnose:rhamnosyltransferase 1 [Vitis vinifera]
Cs7g03870	4785	1161	0.7379	53.7861	1287	0.7563	57.0973	849	0.6048	38.8944	984	0.7797	46.7947	928	0.7622	41.9228	969	0.6525	46.6319	-	GO:0044464//cell part	GO:0016741	GO:0006730//one-carbon metabolic process	gi|113205319|gb|AAT38756.2|/0/Putative methyltransferase family protein [Solanum demissum]
Cs5g22060	776	1160	0.9098	331.372	1275	0.9008	348.793	362	0.8956	102.261	843	0.8853	247.201	1200	0.9085	334.275	423	0.866	125.522	-	-	-	-	gi|297738219|emb|CBI27420.3|/1.80769e-12/unnamed protein product [Vitis vinifera]
Cs6g22080	4295	1159	0.5385	59.8191	1114	0.5288	55.0606	1429	0.5355	72.9341	962	0.5367	50.9678	1145	0.5308	57.6271	1320	0.5208	70.7705	K01412|1|3e-92|339|rcu:RCOM_0525560|mitochondrial processing peptidase [EC:3.4.24.64]	GO:0030312//external encapsulating structure;GO:0005746//mitochondrial respiratory chain;GO:0031981//nuclear lumen;GO:0009536//plastid	GO:0004175//endopeptidase activity;GO:0046914//transition metal ion binding	GO:0019538//protein metabolic process	gi|255570276|ref|XP_002526098.1|/3.49959e-91/mitochondrial processing peptidase beta subunit, putative [Ricinus communis]
Cs6g10090	6325	1158	0.4221	40.5852	1207	0.4457	40.5103	1731	0.4768	59.9926	994	0.4199	35.761	1094	0.4323	37.3888	1261	0.4462	45.9088	-	GO:0043234//protein complex;GO:0044431//Golgi apparatus part;GO:0016020//membrane	GO:0046872//metal ion binding;GO:0010209//vacuolar sorting signal binding;GO:0004871//signal transducer activity	GO:0006892//post-Golgi vesicle-mediated transport;GO:0006605//protein targeting	gi|224091118|ref|XP_002309184.1|/6.13594e-132/predicted protein [Populus trichocarpa]
Cs4g12960	4193	1157	0.3413	61.1686	1032	0.2886	52.2485	1210	0.274	63.259	947	0.2805	51.3936	986	0.2814	50.8319	1063	0.2547	58.3781	K05759|1|2e-18|93.6|vvi:100254869|profilin	-	-	-	gi|225445059|ref|XP_002283473.1|/0/PREDICTED: glucan endo-1,3-beta-glucosidase 13 [Vitis vinifera]
Cs6g13960	4713	1156	0.3639	54.3726	994	0.3475	44.7722	831	0.3282	38.6514	988	0.3425	47.7027	1034	0.3374	47.425	820	0.2979	40.0643	K10704|1|7e-43|99.8|rcu:RCOM_0225820|ubiquitin-conjugating enzyme E2 variant	-	GO:0016879//ligase activity, forming carbon-nitrogen bonds	GO:0006464//cellular protein modification process	gi|217069822|gb|ACJ83271.1|/9.28142e-42/unknown [Medicago truncatula]
Cs7g26560	1959	1155	0.7494	130.698	1402	0.7545	151.926	1269	0.5845	142	1051	0.7698	122.082	1157	0.7825	127.668	1360	0.6886	159.862	-	-	-	-	-
Cs6g02460	8532	1154	0.8039	29.983	1207	0.8098	30.0314	1633	0.8208	41.9563	1034	0.7826	27.5774	1207	0.8215	30.5802	1603	0.8289	43.2638	K12854|1|0.0|1907|rcu:RCOM_0811130|pre-mRNA-splicing helicase BRR2 [EC:3.6.4.13]	GO:0031981//nuclear lumen	GO:0042623//ATPase activity, coupled;GO:0000166//nucleotide binding	GO:0003006//developmental process involved in reproduction	gi|255555253|ref|XP_002518663.1|/0/U520, putative [Ricinus communis]
Cs2g15030	3442	1154	0.6078	74.3215	1121	0.5991	69.1375	1085	0.6336	69.1004	1081	0.5863	71.4658	1230	0.5985	77.2464	1138	0.5895	76.133	K03265|1|0.0|833|gmx:100786788|peptide chain release factor subunit 1	GO:0044424//intracellular part	GO:0003747//translation release factor activity	GO:0006412//translation	gi|356498653|ref|XP_003518164.1|/0/PREDICTED: eukaryotic peptide chain release factor subunit 1-3-like [Glycine max]
orange1.1t00748	1708	1154	0.6288	149.774	1161	0.596	144.299	754	0.5632	96.7709	1437	0.6276	191.449	1412	0.6575	178.703	1115	0.572	150.324	K13448|1|2e-62|238|rcu:RCOM_0150470|calcium-binding protein CML	GO:0016020//membrane	GO:0005488//binding	-	gi|462398052|gb|EMJ03720.1|/1.01257e-61/hypothetical protein PRUPE_ppa010940mg [Prunus persica]
Cs7g03110	3064	1151	0.7742	83.2734	1181	0.7369	81.8239	1873	0.8094	134.002	1152	0.7967	85.5554	1330	0.7608	93.8312	988	0.7954	74.2523	-	GO:0009536//plastid	GO:0004721//phosphoprotein phosphatase activity;GO:0043169//cation binding	-	gi|449452086|ref|XP_004143791.1|/0/PREDICTED: probable inactive purple acid phosphatase 2-like [Cucumis sativus]
Cs5g01980	3706	1150	0.7167	68.7879	1292	0.7458	74.0076	1687	0.7464	99.7864	1094	0.6816	67.1731	1447	0.7275	84.401	1181	0.7175	73.3814	K14486|1|6e-75|88.2|vvi:100264303|auxin response factor	-	-	GO:0006351//transcription, DNA-dependent	gi|255555629|ref|XP_002518850.1|/0/hypothetical protein RCOM_1311830 [Ricinus communis]
Cs4g03870	6647	1150	0.5433	38.3523	1103	0.5022	35.2265	1166	0.5535	38.4534	1215	0.5031	41.5943	1371	0.5452	44.5857	1624	0.5663	56.2603	K01534|1|2e-109|190|ath:AT2G19110|Cd2+/Zn2+-exporting ATPase [EC:3.6.3.3 3.6.3.5]	GO:0016020//membrane	GO:0005488//binding;GO:0015662//ATPase activity, coupled to transmembrane movement of ions, phosphorylative mechanism;GO:0022890//inorganic cation transmembrane transporter activity;GO:0046915//transition metal ion transmembrane transporter activity	GO:0010038//response to metal ion;GO:0006829//zinc ion transport;GO:0015691//cadmium ion transport;GO:0034220//ion transmembrane transport;GO:0072507//divalent inorganic cation homeostasis	gi|462409576|gb|EMJ14910.1|/8.58417e-109/hypothetical protein PRUPE_ppa000656mg [Prunus persica]
Cs5g12210	4010	1149	0.3454	63.5178	852	0.3307	45.1039	1126	0.3406	61.5539	705	0.3254	40.0063	744	0.3182	40.1063	1167	0.3232	67.0144	-	GO:0005618//cell wall;GO:0005746//mitochondrial respiratory chain;GO:0009986//cell surface;GO:0031225//anchored to membrane	GO:0015078//hydrogen ion transmembrane transporter activity	GO:0016049//cell growth;GO:0045333//cellular respiration;GO:0006970//response to osmotic stress;GO:0030198//extracellular matrix organization	gi|255547143|ref|XP_002514629.1|/6.81154e-81/Protein COBRA precursor, putative [Ricinus communis]
Cs2g26660	9281	1145	0.4001	27.3483	1093	0.3787	25.0003	1281	0.4136	30.2563	913	0.3781	22.3851	1091	0.4028	25.4106	1361	0.3849	33.768	K03028|1|9e-59|120|vvi:100255701|26S proteasome regulatory subunit N1	GO:0005838//proteasome regulatory particle;GO:0043231//intracellular membrane-bounded organelle;GO:0016020//membrane	GO:0032182//small conjugating protein binding	GO:0019222//regulation of metabolic process;GO:0019941//modification-dependent protein catabolic process;GO:0007049//cell cycle	gi|225446449|ref|XP_002277029.1|/1.19451e-57/PREDICTED: 26S proteasome non-ATPase regulatory subunit 2 1A [Vitis vinifera]
orange1.1t02241	3655	1144	0.4235	69.3839	1427	0.5204	82.8811	2290	0.4159	137.344	1103	0.5283	68.6708	1216	0.536	71.9168	1595	0.38	100.488	K10256|1|0.0|681|gmx:100805040|omega-6 fatty acid desaturase (delta-12 desaturase) [EC:1.14.19.-]	-	-	-	gi|68164987|gb|AAY87459.1|/0/omega-6 fatty acid desaturase [Hevea brasiliensis]
Cs1g02300	3313	1141	0.597	76.3456	1309	0.5895	83.8759	1828	0.6767	120.953	1190	0.5515	81.7352	1146	0.5853	74.7734	1160	0.5611	80.6266	-	-	-	-	-
Cs4g12450	3104	1140	0.8044	81.4147	1141	0.7864	78.0338	878	0.7957	62.0061	904	0.7497	66.2721	1211	0.8363	84.3348	765	0.8041	56.752	K14181|1|2e-45|105|vvi:100256880|valencene synthase [EC:4.2.3.73]	-	-	-	gi|75250254|sp|Q94JS8.1|FARS_CITJU/4.31832e-52/RecName: Full=(E)-beta-farnesene synthase; Short=CjFS; AltName: Full=Terpene synthase 10
Cs5g30670	19667	1138	0.5441	12.827	1208	0.5389	13.0391	1347	0.5671	15.0138	1124	0.5367	13.005	1249	0.5525	13.728	1249	0.5627	14.624	K14963|1|3e-07|58.9|smo:SELMODRAFT_169971|COMPASS component SWD3;K14818|2|4e-07|58.5|ppp:PHYPADRAFT_179087|ribosome assembly protein SQT1	-	-	GO:0009725//response to hormone stimulus;GO:0016049//cell growth;GO:0000904//cell morphogenesis involved in differentiation;GO:0006996//organelle organization;GO:0023052//signaling	gi|462397180|gb|EMJ02979.1|/0/hypothetical protein PRUPE_ppa000010mg [Prunus persica]
Cs1g19500	6359	1138	0.5628	39.671	1113	0.5616	37.1557	1062	0.5491	36.6098	1066	0.5539	38.1463	1248	0.5403	42.4238	1073	0.5306	38.8555	-	-	-	-	gi|224145628|ref|XP_002325710.1|/3.6426e-108/predicted protein [Populus trichocarpa]
Cs5g09400	4634	1135	0.4174	54.295	1198	0.4227	54.8807	981	0.4363	46.406	1146	0.451	56.2746	1195	0.4357	55.7437	964	0.3884	47.903	K09560|1|3e-16|87.0|zma:100283738|suppressor of tumorigenicity protein 13	-	-	-	gi|470125375|ref|XP_004298678.1|/2.60638e-15/PREDICTED: FAM10 family protein At4g22670-like [Fragaria vesca subsp. vesca]
Cs3g26020	2135	1134	0.8731	117.743	976	0.8412	97.0445	1367	0.9091	140.356	959	0.874	102.213	1161	0.8478	117.549	916	0.8375	98.796	-	GO:0044464//cell part	GO:0046914//transition metal ion binding	-	gi|255538916|ref|XP_002510523.1|/1.54991e-102/nucleic acid binding protein, putative [Ricinus communis]
Cs3g13440	2960	1131	0.7179	84.7014	1103	0.6625	79.1048	1305	0.7088	96.6452	1216	0.6956	93.4815	1034	0.7003	75.5115	1078	0.6949	83.8627	-	GO:0030312//external encapsulating structure	GO:0043169//cation binding	GO:0006812//cation transport	gi|255552225|ref|XP_002517157.1|/1.48797e-20/chloroplast-targeted copper chaperone, putative [Ricinus communis]
Cs4g12130	3353	1131	0.8727	74.7737	3119	0.8899	197.47	88	0.5479	5.75321	1856	0.8914	125.959	1961	0.8899	126.424	215	0.6937	14.7654	K14494|1|2e-58|226|rcu:RCOM_0826140|DELLA protein	-	-	-	gi|224126261|ref|XP_002319796.1|/0/GRAS family transcription factor [Populus trichocarpa]
Cs3g22110	3824	1131	0.812	65.5639	1643	0.835	91.2092	850	0.6153	48.7262	1160	0.8614	69.0278	1335	0.853	75.4654	779	0.7215	46.9095	-	-	-	GO:0009743//response to carbohydrate stimulus	gi|462396576|gb|EMJ02375.1|/9.68796e-67/hypothetical protein PRUPE_ppa003410mg [Prunus persica]
Cs6g05180	2765	1130	0.6727	90.5948	1014	0.7009	77.8506	861	0.57	68.2605	847	0.6561	69.7063	950	0.5877	74.2699	874	0.472	72.7877	K07977|1|2e-28|126|aly:ARALYDRAFT_888339|Arf/Sar family, other	-	GO:0000166//nucleotide binding	-	gi|388520927|gb|AFK48525.1|/2.64967e-37/unknown [Lotus japonicus]
Cs3g27220	7876	1124	0.4892	31.6359	1073	0.4576	28.921	2399	0.5357	66.7707	1153	0.4905	33.3125	1108	0.5051	30.4101	1212	0.4685	35.4355	K00700|1|0.0|719|vvi:100257371|1,4-alpha-glucan branching enzyme [EC:2.4.1.18]	GO:0009536//plastid	GO:0016757//transferase activity, transferring glycosyl groups	GO:0005975//carbohydrate metabolic process	gi|359492950|ref|XP_002284841.2|/0/PREDICTED: 1,4-alpha-glucan-branching enzyme-like [Vitis vinifera]
Cs7g30630	2835	1122	0.5478	87.7323	898	0.448	67.2423	1011	0.4462	78.1735	1080	0.4843	86.6871	1063	0.473	81.0521	711	0.4607	57.7508	K00522|1|3e-22|105|pop:POPTR_822369|ferritin heavy chain [EC:1.16.3.1]	GO:0009536//plastid	GO:0016724;GO:0005506//iron ion binding	GO:0008152//metabolic process;GO:0000041//transition metal ion transport;GO:0006875//cellular metal ion homeostasis	gi|89276795|gb|ABD66596.1|/2.12642e-25/iron-binding protein [Pyrus pyrifolia]
Cs5g06960	5040	1119	0.6288	49.2175	1197	0.6762	50.4177	1032	0.6173	44.886	1152	0.681	52.0123	1286	0.6381	55.1562	845	0.5788	38.6072	K08818|1|8e-114|410|rcu:RCOM_1081710|cell division cycle 2-like [EC:2.7.11.22]	GO:0044444//cytoplasmic part	GO:0004672//protein kinase activity	-	gi|255540319|ref|XP_002511224.1|/2.66694e-122/cdk10/11, putative [Ricinus communis]
orange1.1t01648	6140	1119	0.521	40.4	915	0.5231	31.6353	978	0.5409	34.9166	1127	0.5241	41.7676	1028	0.5282	36.1917	886	0.5186	33.2282	-	-	-	-	gi|255561807|ref|XP_002521913.1|/8.27202e-89/PLE, putative [Ricinus communis]
Cs7g08840	4447	1118	0.4907	55.7307	1038	0.3776	49.5506	371	0.5298	18.2881	751	0.3863	38.4288	946	0.4189	45.9842	442	0.3812	22.8874	K15271|1|9e-62|238|rcu:RCOM_1095670|ATP-dependent DNA helicase HFM1/MER3 [EC:3.6.4.12];K15078|4|1e-57|224|vvi:100250139|structure-specific endonuclease subunit SLX1 [EC:3.6.1.-]	-	GO:0016798//hydrolase activity, acting on glycosyl bonds	GO:0008152//metabolic process	gi|462421445|gb|EMJ25708.1|/0/hypothetical protein PRUPE_ppa022727mg, partial [Prunus persica]
Cs5g26590	6852	1114	0.4155	36.0402	1030	0.4063	31.9109	1134	0.39	36.2792	1034	0.424	34.3389	1051	0.4174	33.1566	1041	0.4057	34.9844	K09500|1|2e-79|171|aly:ARALYDRAFT_477651|T-complex protein 1 subunit theta	GO:0044424//intracellular part	GO:0005515//protein binding;GO:0032559	GO:0044267//cellular protein metabolic process	gi|449446760|ref|XP_004141139.1|/1.19403e-78/PREDICTED: T-complex protein 1 subunit theta-like [Cucumis sativus]
Cs6g04560	2105	1113	0.7268	117.21	881	0.7135	88.847	383	0.6641	39.8849	807	0.6931	87.2379	944	0.6993	96.9402	735	0.6831	80.4038	K00430|1|5e-65|247|pop:POPTR_589413|peroxidase [EC:1.11.1.7]	GO:0044464//cell part	GO:0005506//iron ion binding;GO:0003824//catalytic activity;GO:0016209//antioxidant activity	GO:0006952//defense response;GO:0008152//metabolic process	gi|225626263|gb|ACN97181.1|/6.25601e-64/peroxidase [Populus trichocarpa]
Cs8g03630	25461	1112	0.2904	9.68164	1142	0.2896	9.5216	1561	0.3265	13.4397	1178	0.2902	10.5282	1179	0.2922	10.0097	1242	0.3149	11.2328	K07203|1|1e-75|286|rcu:RCOM_1704650|FKBP12-rapamycin complex-associated protein	-	GO:0016772//transferase activity, transferring phosphorus-containing groups;GO:0032559	GO:0006796//phosphate-containing compound metabolic process	gi|460369660|ref|XP_004230675.1|/1.86359e-82/PREDICTED: serine/threonine-protein kinase TOR-like [Solanum lycopersicum]
Cs7g16720	3265	1111	0.7734	75.4311	1704	0.7853	110.791	348	0.6028	23.3646	1476	0.8178	102.87	1284	0.7893	85.0092	665	0.6361	46.9008	K14431|1|2e-09|63.9|aly:ARALYDRAFT_311885|transcription factor TGA;K08332|2|3e-06|53.1|vcn:VOLCADRAFT_41528|vacuolar protein 8	GO:0043234//protein complex;GO:0043231//intracellular membrane-bounded organelle;GO:0016020//membrane	GO:0033612//receptor serine/threonine kinase binding;GO:0019787//small conjugating protein ligase activity	GO:0009737//response to abscisic acid stimulus;GO:0032446//protein modification by small protein conjugation	gi|224065423|ref|XP_002301810.1|/4.19526e-166/predicted protein [Populus trichocarpa]
Cs8g11330	5694	1109	0.2784	43.1751	568	0.2576	21.1763	152	0.225	5.85177	620	0.252	24.7775	472	0.2791	17.9188	357	0.2722	14.4375	K01728|1|0.0|437|gmx:100808253|pectate lyase [EC:4.2.2.2]	-	-	-	gi|356575168|ref|XP_003555714.1|/0/PREDICTED: probable pectate lyase 15-like [Glycine max]
Cs2g03930	6691	1109	0.5696	36.7418	1187	0.5747	37.6599	1275	0.5108	41.7716	819	0.5554	27.8533	955	0.5489	30.8529	1183	0.4926	40.7132	-	-	-	-	gi|224116450|ref|XP_002317304.1|/5.86609e-106/predicted protein [Populus trichocarpa]
Cs5g03830	2510	1108	0.5315	97.8556	1254	0.5	106.058	1295	0.5267	113.099	1187	0.6076	107.612	1289	0.6231	111.01	910	0.5546	83.4852	K00432|1|3e-24|112|gmx:100306570|glutathione peroxidase [EC:1.11.1.9]	GO:0044424//intracellular part	GO:0016705//oxidoreductase activity, acting on paired donors, with incorporation or reduction of molecular oxygen;GO:0004601//peroxidase activity	GO:0008152//metabolic process;GO:0006950//response to stress	gi|34786892|emb|CAE46896.1|/7.04269e-25/phospholipid hydroperoxide glutathione peroxidase [Citrus sinensis]
Cs2g09070	2147	1108	0.802	114.4	985	0.817	97.392	1157	0.8528	118.131	1112	0.8179	117.857	1027	0.8286	103.4	969	0.8258	103.928	K02703|1|4e-99|360|rcu:RCOM_ORF00003|photosystem II P680 reaction center D1 protein	-	-	-	gi|262089476|gb|ACY24637.1|/9.33193e-102/maturase K [Citrus trifoliata]
Cs7g28790	2478	1108	0.4835	99.1193	931	0.3571	79.7568	634	0.3979	56.0853	945	0.3959	86.7789	1041	0.3721	90.81	726	0.3386	67.4647	K02957|1|2e-57|155|gmx:100305645|small subunit ribosomal protein S15Ae	GO:0031090//organelle membrane;GO:0043231//intracellular membrane-bounded organelle;GO:0015935//small ribosomal subunit;GO:0030312//external encapsulating structure	-	GO:0010467//gene expression	gi|351720707|ref|NP_001238465.1|/2.50485e-56/uncharacterized protein LOC100305645 [Glycine max]
Cs4g07020	8225	1108	0.6574	29.8623	1161	0.6209	29.9651	1327	0.6552	35.3669	1075	0.6229	29.741	1223	0.663	32.1421	1140	0.6309	31.9162	K14486|1|7e-90|323|pop:POPTR_589324|auxin response factor	GO:0043231//intracellular membrane-bounded organelle	GO:0003676//nucleic acid binding;GO:0005515//protein binding	GO:0006351//transcription, DNA-dependent;GO:0009755//hormone-mediated signaling pathway	gi|462398751|gb|EMJ04419.1|/1.64543e-92/hypothetical protein PRUPE_ppa000708mg [Prunus persica]
Cs1g18130	1510	1107	0.8318	162.514	1230	0.7656	172.921	530	0.7861	76.9415	973	0.7828	146.629	991	0.8483	141.867	474	0.7616	72.2841	-	-	-	-	gi|224134571|ref|XP_002327437.1|/3.62114e-76/predicted protein [Populus trichocarpa]
orange1.1t00478	2959	1106	0.5465	82.8571	1076	0.5127	77.1945	980	0.5357	72.601	1135	0.5259	87.284	1050	0.4958	76.7059	755	0.4366	58.7548	K14496|1|2e-33|142|pop:POPTR_664102|abscisic acid receptor PYR/PYL family	-	-	-	gi|449432060|ref|XP_004133818.1|/1.87886e-32/PREDICTED: abscisic acid receptor PYL9-like [Cucumis sativus]
Cs5g07180	12897	1101	0.3968	18.9242	1062	0.3971	17.4805	813	0.3518	13.8186	1059	0.3601	18.6849	1152	0.3795	19.3085	906	0.3712	16.1764	K01509|1|3e-29|82.4|olu:OSTLU_6399|adenosinetriphosphatase [EC:3.6.1.3];K13254|3|5e-26|82.4|vcn:VOLCADRAFT_62257|spastin [EC:3.6.4.3]	-	GO:0017111//nucleoside-triphosphatase activity;GO:0000166//nucleotide binding	-	gi|255540273|ref|XP_002511201.1|/1.29095e-67/ATP binding protein, putative [Ricinus communis]
Cs5g31070	3784	1101	0.7154	64.4994	990	0.7088	55.5396	851	0.6712	49.2992	1328	0.7286	79.8602	1232	0.6974	70.3791	841	0.6683	51.1784	-	-	-	-	gi|224082652|ref|XP_002306781.1|/2.44909e-48/predicted protein [Populus trichocarpa]
Cs6g16145	1729	1098	0.7206	140.776	988	0.7536	121.306	764	0.7282	96.8634	899	0.7577	118.317	1036	0.8161	129.524	752	0.8051	100.153	K02183|1|2e-65|248|vvi:100232908|calmodulin	-	GO:0046872//metal ion binding	GO:0019932//second-messenger-mediated signaling;GO:0009640//photomorphogenesis;GO:0009593//detection of chemical stimulus	gi|222618163|gb|EEE54295.1|/4.47244e-65/hypothetical protein OsJ_01227 [Oryza sativa Japonica Group]
Cs2g21180	2060	1098	0.8956	118.156	1663	0.9233	171.374	393	0.7388	41.8203	1532	0.8903	169.229	1424	0.8995	149.426	593	0.8311	66.2871	K14009|1|3e-32|138|gmx:100798727|B-cell receptor-associated protein 31	GO:0031090//organelle membrane;GO:0043231//intracellular membrane-bounded organelle	-	-	gi|357471347|ref|XP_003605958.1|/1.1204e-33/hypothetical protein MTR_4g049540 [Medicago truncatula]
Cs5g04170	6716	1094	0.4955	36.1099	1110	0.4912	35.0858	998	0.4742	32.5748	948	0.4057	32.1204	1057	0.4459	34.0211	1008	0.4586	34.5614	K00294|1|2e-73|209|pop:POPTR_581353|1-pyrroline-5-carboxylate dehydrogenase [EC:1.5.1.12]	GO:0009536//plastid	GO:0004030//aldehyde dehydrogenase [NAD(P)+] activity;GO:0016646//oxidoreductase activity, acting on the CH-NH group of donors, NAD or NADP as acceptor;GO:0046914//transition metal ion binding	GO:0006536//glutamate metabolic process;GO:0006970//response to osmotic stress	gi|149938952|gb|ABR45721.1|/6.10683e-73/P5CDH1 [Actinidia chinensis]
Cs4g10920	5424	1093	0.3532	44.6704	1180	0.4156	46.1829	874	0.3169	35.3226	1167	0.4263	48.9593	1200	0.411	47.824	688	0.3903	29.2086	K13201|1|2e-21|103|ppp:PHYPADRAFT_130845|nucleolysin TIA-1/TIAR	-	GO:0005488//binding	-	gi|462409819|gb|EMJ15153.1|/1.27267e-69/hypothetical protein PRUPE_ppa006577mg [Prunus persica]
Cs3g03070	5185	1092	0.7722	46.6867	1193	0.7691	48.8439	1343	0.7556	56.7791	1064	0.7728	46.6957	1210	0.7668	50.4453	1308	0.7661	58.0899	K01869|1|0.0|1826|vvi:100248927|leucyl-tRNA synthetase [EC:6.1.1.4]	GO:0009536//plastid	GO:0004812//aminoacyl-tRNA ligase activity;GO:0032559	GO:0006418//tRNA aminoacylation for protein translation	gi|225465204|ref|XP_002264666.1|/0/PREDICTED: leucyl-tRNA synthetase, cytoplasmic-like [Vitis vinifera]
Cs4g07770	13567	1091	0.3612	17.8263	1108	0.3663	17.337	1959	0.4053	31.6528	973	0.3559	16.3197	1169	0.3688	18.6258	1720	0.389	29.1935	K06699|1|1e-131|435|pop:POPTR_785118|proteasome activator subunit 4	-	-	-	gi|470117483|ref|XP_004294887.1|/1.00425e-130/PREDICTED: LOW QUALITY PROTEIN: proteasome activator complex subunit 4-like [Fragaria vesca subsp. vesca]
Cs9g04030	1689	1090	0.733	143.059	2502	0.7721	314.468	204	0.6513	26.4766	1933	0.7957	260.427	1706	0.7395	218.34	408	0.6276	55.6253	K05283|1|1e-17|90.1|aly:ARALYDRAFT_354960|phosphatidylinositol glycan, class W [EC:2.3.-.-];K15692|2|3e-09|62.0|smo:SELMODRAFT_66937|E3 ubiquitin-protein ligase RNF13 [EC:6.3.2.19];K11982|5|5e-08|57.8|ppp:PHYPADRAFT_169900|E3 ubiquitin-protein ligase RNF115/126 [EC:6.3.2.19]	-	-	GO:0009743//response to carbohydrate stimulus;GO:0006950//response to stress	gi|337733634|gb|AEI72266.1|/1.33113e-106/ring zinc finger transcription factor [Citrus trifoliata]
Cs5g08520	6620	1090	0.4628	36.4996	1106	0.519	35.4663	1262	0.4804	41.7891	839	0.4767	28.8395	1059	0.5039	34.5798	1063	0.4367	36.9757	K00232|1|7e-36|108|mtr:MTR_4g100640|acyl-CoA oxidase [EC:1.3.3.6]	GO:0042579//microbody	GO:0050662//coenzyme binding;GO:0016634;GO:0015002//heme-copper terminal oxidase activity	GO:0009062//fatty acid catabolic process	gi|357476797|ref|XP_003608684.1|/9.91769e-35/Peroxisomal acyl-CoA oxidase 1A [Medicago truncatula]
Cs7g23110	1850	1089	0.4519	130.49	965	0.4524	110.732	927	0.4676	109.842	998	0.4703	122.756	968	0.4741	113.107	947	0.4454	117.874	K02962|1|2e-60|231|ath:AT2G05220|small subunit ribosomal protein S17e	-	-	-	gi|449446303|ref|XP_004140911.1|/2.48743e-61/PREDICTED: 40S ribosomal protein S17-4-like isoform 1 [Cucumis sativus]
Cs8g16990	2941	1089	0.254	82.0829	938	0.2547	67.706	704	0.1982	52.4734	872	0.1959	67.4691	982	0.2142	72.1773	747	0.2122	58.4881	K03231|1|0.0|558|osa:4331813|elongation factor 1-alpha	GO:0044424//intracellular part	GO:0016772//transferase activity, transferring phosphorus-containing groups;GO:0017111//nucleoside-triphosphatase activity;GO:0008135//translation factor activity, nucleic acid binding;GO:0032561//guanyl ribonucleotide binding	GO:0006412//translation;GO:0009207	gi|2996096|gb|AAC15413.1|/0/translation elongation factor-1 alpha [Oryza sativa Japonica Group]
Cs9g05600	2553	1088	0.4759	94.4709	1011	0.521	84.0658	1093	0.4469	93.8493	913	0.5088	81.3774	1077	0.4391	91.1904	1158	0.4563	104.448	K06890|1|8e-53|124|aly:ARALYDRAFT_493344|	GO:0044464//cell part	-	-	gi|460367204|ref|XP_004229465.1|/5.46814e-53/PREDICTED: BI1-like protein-like [Solanum lycopersicum]
orange1.1t02044	3226	1087	0.5208	74.6939	1071	0.4786	70.4765	992	0.4631	67.4076	811	0.5037	57.2058	1020	0.5896	68.3471	853	0.558	60.8872	K00430|1|3e-52|206|mtr:MTR_2g029740|peroxidase [EC:1.11.1.7]	-	-	-	gi|110007377|gb|ABG49115.1|/5.07094e-55/peroxidase [Citrus maxima]
Cs7g12910	2808	1085	0.8472	85.6549	1508	0.74	114.005	2285	0.891	178.382	1478	0.8326	119.774	1369	0.812	105.388	1167	0.7899	95.7007	-	-	-	-	gi|224111732|ref|XP_002315957.1|/3.40531e-62/predicted protein [Populus trichocarpa]
Cs1g04260	1440	1084	0.8014	166.873	794	0.7535	117.052	882	0.7562	134.266	690	0.7819	109.036	898	0.7951	134.803	566	0.75	90.5098	K15400|1|1e-25|116|aly:ARALYDRAFT_493874|omega-hydroxypalmitate O-feruloyl transferase [EC:2.3.1.188];K13065|5|2e-23|108|vvi:100265530|shikimate O-hydroxycinnamoyltransferase [EC:2.3.1.133]	-	GO:0003824//catalytic activity	-	gi|224089615|ref|XP_002308780.1|/2.5271e-71/predicted protein [Populus trichocarpa]
Cs5g01680	3702	1083	0.8474	64.8503	1285	0.8471	73.6861	945	0.8476	55.9573	1083	0.879	66.5696	1148	0.8123	67.0332	926	0.8306	57.5992	K08867|1|2e-112|143|smo:SELMODRAFT_136322|WNK lysine deficient protein kinase [EC:2.7.11.1]	GO:0043231//intracellular membrane-bounded organelle	GO:0004672//protein kinase activity	GO:0009648//photoperiodism;GO:0006468//protein phosphorylation;GO:0009908//flower development	gi|359474135|ref|XP_002273005.2|/0/PREDICTED: serine/threonine-protein kinase WNK8-like [Vitis vinifera]
orange1.1t03404	4180	1082	0.8596	57.3813	1139	0.849	57.8451	1270	0.8225	66.6023	1147	0.8701	62.4411	1202	0.8593	62.1602	1177	0.8282	64.8398	K15172|1|2e-28|127|vcn:VOLCADRAFT_106802|transcription elongation factor SPT5	-	GO:0046914//transition metal ion binding;GO:0001071//nucleic acid binding transcription factor activity	GO:0006351//transcription, DNA-dependent	gi|255571544|ref|XP_002526718.1|/0/nucleic acid binding protein, putative [Ricinus communis]
Cs7g02940	1931	1082	0.7188	124.212	1101	0.7644	121.039	576	0.7012	65.3885	1080	0.6965	127.27	1136	0.7654	127.169	786	0.653	93.7307	-	-	GO:0003676//nucleic acid binding	-	gi|337733646|gb|AEI72272.1|/3.04216e-115/NAC domain transcription factor [Citrus trifoliata]
Cs5g29400	3668	1081	0.7874	65.3305	1049	0.7923	60.7107	826	0.8103	49.3642	842	0.7985	52.2356	1192	0.7884	70.2475	882	0.7625	55.3708	-	-	GO:0016614//oxidoreductase activity, acting on CH-OH group of donors	-	gi|255577920|ref|XP_002529832.1|/0/electron carrier, putative [Ricinus communis]
Cs3g17990	2850	1080	0.6232	84.0037	855	0.5856	63.6855	860	0.5221	66.1477	698	0.5747	55.7307	798	0.6025	60.526	857	0.5284	69.2433	K06630|1|2e-69|262|gmx:100792014|tyrosine 3-monooxygenase/tryptophan 5-monooxygenase activation protein	-	GO:0005515//protein binding	-	gi|189014940|gb|ACD69679.1|/7.02403e-69/14-3-3, partial [Mangifera indica]
Cs2g05830	5504	1079	0.7213	43.4573	966	0.7066	37.2578	788	0.6777	31.3841	1002	0.667	41.426	1086	0.6523	42.6516	943	0.7386	39.4525	K14409|1|1e-35|151|ppp:PHYPADRAFT_96795|protein SMG7	-	-	-	gi|224125364|ref|XP_002329787.1|/0/predicted protein [Populus trichocarpa]
Cs6g15850	3341	1078	0.6657	71.5257	1025	0.6714	65.1278	832	0.6612	54.5894	895	0.6459	60.9579	1133	0.6426	73.3057	827	0.5989	56.9994	K02689|1|3e-52|205|bdi:6439778|photosystem I P700 chlorophyll a apoprotein A1	GO:0009521;GO:0031224//intrinsic to membrane;GO:0009534//chloroplast thylakoid	GO:0046906//tetrapyrrole binding;GO:0046872//metal ion binding;GO:0051536//iron-sulfur cluster binding	GO:0051234//establishment of localization;GO:0006464//cellular protein modification process;GO:0006091//generation of precursor metabolites and energy	gi|114329656|ref|YP_740475.1|/2.06595e-51/photosystem I P700 apoprotein A1 [Citrus sinensis]
Cs5g09230	4738	1077	0.5787	50.3895	761	0.5749	34.0964	413	0.478	19.1081	685	0.5808	32.8987	661	0.6226	30.1572	576	0.5065	27.9943	K00423|1|4e-37|141|ath:AT1G55570|L-ascorbate oxidase [EC:1.10.3.3]	GO:0005618//cell wall;GO:0031225//anchored to membrane;GO:0031090//organelle membrane;GO:0005576//extracellular region	GO:0046914//transition metal ion binding;GO:0016682//oxidoreductase activity, acting on diphenols and related substances as donors, oxygen as acceptor	GO:0009826//unidimensional cell growth;GO:0008152//metabolic process	gi|224125148|ref|XP_002329905.1|/1.2347e-75/predicted protein [Populus trichocarpa]
Cs7g31360	1703	1077	0.9724	140.191	2281	0.9648	284.335	270	0.9078	34.7545	1585	0.9724	211.787	1536	0.9565	194.967	685	0.9577	92.6227	-	-	-	GO:0042742//defense response to bacterium;GO:0010033//response to organic substance	gi|225448363|ref|XP_002268520.1|/2.74971e-176/PREDICTED: nematode resistance protein-like HSPRO2 isoform 1 [Vitis vinifera]
Cs2g29080	4609	1076	0.8188	51.7518	1346	0.8429	61.9951	852	0.6197	40.5223	1163	0.859	57.4191	1240	0.8266	58.1566	746	0.6548	37.2712	K13416|1|1e-29|131|vvi:100253855|brassinosteroid insensitive 1-associated receptor kinase 1 [EC:2.7.10.1 2.7.11.1];K13418|5|8e-29|128|vvi:100247683|somatic embryogenesis receptor kinase 1 [EC:2.7.10.1 2.7.11.1]	-	-	GO:0023052//signaling	gi|30385250|gb|AAP23944.1|/5.17358e-48/leucine-rich repeat protein [x Citrofortunella microcarpa]
Cs9g07430	4041	1076	0.6978	59.026	954	0.6865	50.1163	651	0.6976	35.3145	1057	0.7261	59.5209	1236	0.7206	66.1171	891	0.6946	50.7727	K13413|1|6e-12|72.4|vvi:100258699|mitogen-activated protein kinase kinase 4/5, plant [EC:2.7.12.2]	GO:0016020//membrane	GO:0004713//protein tyrosine kinase activity;GO:0032559	GO:0006464//cellular protein modification process	gi|52839957|gb|AAU87883.1|/1.24477e-45/serine/threonine protein kinase 1 [Carica papaya]
Cs6g09540	1464	1074	0.8907	162.623	1456	0.8893	211.125	2276	0.8525	340.795	964	0.9037	149.837	1319	0.8477	194.755	1275	0.8593	200.544	-	GO:0009536//plastid	-	-	gi|388516681|gb|AFK46402.1|/9.97795e-60/unknown [Lotus japonicus]
Cs6g17410	2287	1073	0.805	104.005	2069	0.864	192.05	257	0.6756	24.6336	1681	0.8115	167.257	1503	0.8404	142.062	416	0.7665	41.886	-	-	-	-	gi|470104456|ref|XP_004288619.1|/4.87561e-22/PREDICTED: nudix hydrolase 17, mitochondrial-like [Fragaria vesca subsp. vesca]
Cs3g22840	3006	1071	0.6929	78.9806	1094	0.7069	77.2587	1079	0.7013	78.6854	1016	0.6873	76.911	1097	0.6793	78.8864	1210	0.689	92.6911	-	GO:0031224//intrinsic to membrane	-	GO:0051234//establishment of localization	gi|255561576|ref|XP_002521798.1|/6.23342e-100/Patellin-5, putative [Ricinus communis]
orange1.1t00338	6137	1068	0.4965	38.5776	1090	0.4716	37.7042	1239	0.5089	44.2565	882	0.4633	32.7036	974	0.4774	34.3073	1115	0.4282	41.837	K12614|1|8e-73|167|pop:POPTR_755273|ATP-dependent RNA helicase DDX6/DHH1 [EC:3.6.4.13]	-	GO:0032559;GO:0042623//ATPase activity, coupled	-	gi|224064015|ref|XP_002301349.1|/1.03563e-71/predicted protein [Populus trichocarpa]
Cs4g01990	4386	1067	0.7836	53.9282	918	0.7615	44.4317	510	0.7038	25.4896	1393	0.7631	72.2714	796	0.7415	39.2309	652	0.7768	34.2311	K10999|1|0.0|344|aly:ARALYDRAFT_909737|cellulose synthase A [EC:2.4.1.12]	GO:0031224//intrinsic to membrane;GO:0009536//plastid	GO:0016759//cellulose synthase activity;GO:0046914//transition metal ion binding	GO:0010395;GO:0009250//glucan biosynthetic process;GO:0042545//cell wall modification;GO:0009832//plant-type cell wall biogenesis	gi|470101367|ref|XP_004287144.1|/0/PREDICTED: cellulose synthase A catalytic subunit 7 [UDP-forming]-like [Fragaria vesca subsp. vesca]
orange1.1t00706	9049	1067	0.0498	26.1387	1379	0.0448	32.3506	401	0.0193	9.71416	1166	0.066	29.3212	819	0.049	19.5644	291	0.0502	7.40515	K06685|1|2e-20|101|ath:AT4G19050|maintenance of ploidy protein MOB1 (MPS1 binder 1)	-	-	-	gi|359496026|ref|XP_002277166.2|/8.12885e-93/PREDICTED: TMV resistance protein N-like [Vitis vinifera]
Cs4g04180	2634	1065	0.6082	89.63	1044	0.609	84.1403	954	0.6158	79.3952	799	0.6257	69.0263	1014	0.6424	83.2159	1077	0.6101	94.1546	K03036|1|0.0|645|pop:POPTR_563768|26S proteasome regulatory subunit N6	GO:0043234//protein complex	-	-	gi|462419483|gb|EMJ23746.1|/0/hypothetical protein PRUPE_ppa006204mg [Prunus persica]
Cs4g11200	1769	1064	0.5314	133.332	957	0.5291	114.843	469	0.4686	58.1174	929	0.5257	119.501	1046	0.5206	127.817	604	0.502	78.6232	K08770|1|4e-23|87.4|aly:ARALYDRAFT_915730|ubiquitin C	-	-	-	gi|6118549|gb|AAF04147.1|/1.49623e-23/ubiquitin precursor [Hevea brasiliensis]
Cs2g02990	2797	1064	0.3121	84.3274	907	0.3368	68.8389	1048	0.3432	82.1354	845	0.3175	68.7461	862	0.2914	66.6191	820	0.291	67.5092	K01759|1|3e-38|133|rcu:RCOM_0904280|lactoylglutathione lyase [EC:4.4.1.5]	GO:0009526//plastid envelope;GO:0016020//membrane;GO:0042579//microbody	GO:0016829//lyase activity	GO:0010038//response to metal ion	gi|2213425|emb|CAB09799.1|/3.96374e-42/hypothetical protein [Citrus x paradisi]
Cs5g20540	4474	1063	0.4998	52.6692	1069	0.4799	50.7225	1016	0.5058	49.7805	885	0.458	45.0123	1018	0.481	49.1854	1129	0.4875	58.1085	-	-	GO:0005092//GDP-dissociation inhibitor activity	GO:0006810//transport;GO:0033124//regulation of GTP catabolic process	gi|462397585|gb|EMJ03253.1|/1.3096e-57/hypothetical protein PRUPE_ppa005772mg [Prunus persica]
Cs2g19590	2192	1062	0.8659	107.4	879	0.8773	85.127	1982	0.9019	198.21	1041	0.9115	108.067	1050	0.8777	103.546	1408	0.8932	147.912	K13267|1|4e-110|397|gmx:100814284|cytochrome P450, family 71, subfamily D, polypeptide 9 (flavonoid 6-hydroxylase) [EC:1.14.13.-];K00517|2|6e-97|353|ath:AT3G26300|[EC:1.14.-.-];K09755|3|3e-95|348|pop:POPTR_836596|ferulate-5-hydroxylase [EC:1.14.-.-]	-	GO:0046872//metal ion binding;GO:0016491//oxidoreductase activity	-	gi|462408572|gb|EMJ13906.1|/0/hypothetical protein PRUPE_ppa018666mg [Prunus persica]
Cs3g16610	3365	1062	0.8202	69.9615	1097	0.8419	69.2055	500	0.7688	32.5721	938	0.8101	63.431	990	0.8071	63.5967	647	0.7949	44.2752	K00924|1|0.0|645|aly:ARALYDRAFT_473063|[EC:2.7.1.-];K08286|3|2e-171|601|ath:AT4G28490|protein-serine/threonine kinase [EC:2.7.11.-]	GO:0044462;GO:0016020//membrane	GO:0004672//protein kinase activity;GO:0004871//signal transducer activity;GO:0016491//oxidoreductase activity;GO:0032559	GO:0006468//protein phosphorylation;GO:0007167//enzyme linked receptor protein signaling pathway;GO:0032501//multicellular organismal process;GO:0006950//response to stress	gi|359492994|ref|XP_002283604.2|/0/PREDICTED: receptor-like protein kinase HAIKU2-like [Vitis vinifera]
Cs6g07830	2013	1060	0.7894	116.73	746	0.7735	78.6709	264	0.7382	28.7489	274	0.7223	30.9735	344	0.7611	36.9402	341	0.7571	39.0079	K13065|1|3e-28|125|pop:POPTR_554899|shikimate O-hydroxycinnamoyltransferase [EC:2.3.1.133]	-	GO:0016747//transferase activity, transferring acyl groups other than amino-acyl groups	-	gi|449439912|ref|XP_004137729.1|/0/PREDICTED: BAHD acyltransferase DCR-like [Cucumis sativus]
Cs2g04430	2979	1058	0.9298	78.729	2063	0.9278	147.01	261	0.8597	19.2058	1701	0.954	129.932	1755	0.9419	127.348	544	0.9164	42.0504	K14431|1|8e-13|74.7|aly:ARALYDRAFT_311885|transcription factor TGA;K09561|2|2e-07|56.6|pop:POPTR_830590|STIP1 homology and U-box containing protein 1 [EC:6.3.2.19]	GO:0043234//protein complex	GO:0005488//binding;GO:0019787//small conjugating protein ligase activity	GO:0050832//defense response to fungus;GO:0032446//protein modification by small protein conjugation;GO:0012501//programmed cell death	gi|255562520|ref|XP_002522266.1|/0/ubiquitin-protein ligase, putative [Ricinus communis]
Cs5g08800	8406	1058	0.734	27.9008	1127	0.7041	28.4612	1362	0.7039	35.5181	945	0.707	25.5815	1029	0.689	26.4612	1228	0.7121	33.6396	-	-	-	-	gi|255576042|ref|XP_002528916.1|/7.92694e-143/conserved hypothetical protein [Ricinus communis]
Cs8g07240	2352	1057	0.4133	99.6225	957	0.3159	86.3761	845	0.3065	78.7555	892	0.3529	86.3001	1005	0.3631	92.3662	775	0.3044	75.8763	K02975|1|1e-18|94.0|rcu:RCOM_1447530|small subunit ribosomal protein S25e	GO:0031090//organelle membrane;GO:0015935//small ribosomal subunit;GO:0009536//plastid;GO:0031981//nuclear lumen	-	GO:0010467//gene expression	gi|255543727|ref|XP_002512926.1|/1.31512e-17/40S ribosomal protein S25-1, putative [Ricinus communis]
Cs9g04980	2915	1056	0.7852	80.3055	792	0.7238	57.6774	222	0.6487	16.6946	761	0.789	59.4059	836	0.7935	61.9943	636	0.7712	50.2412	K01177|1|6e-87|320|gmx:100781448|beta-amylase [EC:3.2.1.2]	-	GO:0043167//ion binding;GO:0016160//amylase activity	GO:0005976//polysaccharide metabolic process	gi|402171766|gb|AFQ33616.1|/0/beta-amylase 4 [Citrus trifoliata]
Cs7g14020	4406	1055	0.3992	53.0796	894	0.3802	43.0737	698	0.3184	34.7274	957	0.3931	49.4255	897	0.3611	44.0081	1153	0.3627	60.2596	K01915|1|4e-69|115|pop:POPTR_710678|glutamine synthetase [EC:6.3.1.2]	-	GO:0016874//ligase activity;GO:0000166//nucleotide binding	GO:0006807//nitrogen compound metabolic process	gi|14161136|emb|CAC39216.1|/3.98909e-69/glutamine synthetase [Vitis vinifera]
Cs3g19820	6379	1053	0.7531	36.5928	1243	0.8177	41.3654	927	0.733	31.8558	1066	0.8617	38.0267	1024	0.7918	34.7002	934	0.6804	33.716	K00128|1|4e-59|136|gmx:100816594|aldehyde dehydrogenase (NAD+) [EC:1.2.1.3]	GO:0043231//intracellular membrane-bounded organelle	GO:0004030//aldehyde dehydrogenase [NAD(P)+] activity	GO:0009414//response to water deprivation;GO:0009725//response to hormone stimulus;GO:0006970//response to osmotic stress;GO:0008152//metabolic process	gi|217074984|gb|ACJ85852.1|/6.15503e-60/unknown [Medicago truncatula]
Cs4g11860	3844	1052	0.672	60.6669	1031	0.6751	56.937	778	0.5523	44.3668	884	0.6847	52.3302	1086	0.7393	61.0704	693	0.5765	41.5137	K03809|1|4e-37|155|rcu:RCOM_0066700|Trp repressor binding protein	-	-	-	gi|255587934|ref|XP_002534445.1|/4.87604e-36/Minor allergen Alt a, putative [Ricinus communis]
Cs6g15670	5927	1051	0.5271	39.3086	1253	0.5654	44.8782	2214	0.5394	81.885	848	0.5176	32.557	1115	0.5438	40.6653	1315	0.4889	51.0896	K00873|1|3e-31|99.0|rcu:RCOM_0840740|pyruvate kinase [EC:2.7.1.40]	-	GO:0046872//metal ion binding;GO:0016301//kinase activity	GO:0044237//cellular metabolic process	gi|359482228|ref|XP_003632737.1|/2.37394e-33/PREDICTED: pyruvate kinase, cytosolic isozyme-like [Vitis vinifera]
Cs4g01700	2739	1048	0.4852	84.8182	875	0.4695	67.8165	846	0.5148	67.708	921	0.4757	76.5158	913	0.4491	72.0548	761	0.4779	63.9785	K03263|1|2e-24|112|vvi:100247352|translation initiation factor 5A	-	GO:0008135//translation factor activity, nucleic acid binding	GO:0006417//regulation of translation;GO:0006414//translational elongation	gi|356564903|ref|XP_003550686.1|/5.0371e-24/PREDICTED: eukaryotic translation initiation factor 5A-like [Glycine max]
Cs7g06280	8439	1045	0.487	27.4502	1006	0.4576	25.3061	1173	0.49	30.4697	1017	0.4659	27.4229	1071	0.4694	27.4336	981	0.464	26.7682	K11267|1|5e-16|87.0|ppp:PHYPADRAFT_66246|sister chromatid cohesion protein PDS5	GO:0044444//cytoplasmic part	-	-	gi|462422426|gb|EMJ26689.1|/1.3044e-72/hypothetical protein PRUPE_ppa001087mg [Prunus persica]
Cs7g22130	2454	1045	0.9311	94.3977	962	0.9434	83.2184	1181	0.9319	105.496	1028	0.9189	95.324	1079	0.9307	95.0454	1060	0.9116	99.4656	K01652|1|0.0|1091|rcu:RCOM_1506000|acetolactate synthase I/II/III large subunit [EC:2.2.1.6]	-	-	-	gi|255540223|ref|XP_002511176.1|/0/acetolactate synthase, putative [Ricinus communis]
Cs3g04670	3215	1042	0.6006	71.8466	933	0.544	61.6055	2190	0.5235	149.322	772	0.61	54.6412	984	0.6093	66.1604	1170	0.5589	83.8005	K09833|1|2e-18|43.1|sbi:SORBI_10g025475|homogenitisate phytyltransferase	-	-	-	gi|242096518|ref|XP_002438749.1|/2.81979e-17/hypothetical protein SORBIDRAFT_10g025475 [Sorghum bicolor]
Cs1g20510	2124	1042	0.79	108.751	1012	0.7947	101.145	1385	0.7952	142.941	968	0.8103	103.706	1132	0.7924	115.206	753	0.799	81.6361	K08237|1|7e-42|170|aly:ARALYDRAFT_490463|hydroquinone glucosyltransferase [EC:2.4.1.218];K13496|2|1e-41|169|ath:AT2G36750|UDP-glucosyl transferase 73C [EC:2.4.1.-]	-	GO:0016758//transferase activity, transferring hexosyl groups	-	gi|255583255|ref|XP_002532392.1|/1.01111e-170/UDP-glucosyltransferase, putative [Ricinus communis]
Cs5g03400	7502	1041	0.4545	30.7605	948	0.454	26.8257	982	0.4226	28.6943	831	0.4552	25.2062	1053	0.4587	30.3414	1112	0.429	34.1326	K01256|1|3e-80|174|pop:POPTR_295630|aminopeptidase N [EC:3.4.11.2]	GO:0009526//plastid envelope;GO:0009532//plastid stroma;GO:0005576//extracellular region;GO:0016020//membrane	GO:0070011//peptidase activity, acting on L-amino acid peptides	GO:0010038//response to metal ion	gi|224105925|ref|XP_002333747.1|/3.47273e-79/predicted protein [Populus trichocarpa]
Cs9g13160	11368	1039	0.3126	20.2606	943	0.2878	17.6095	875	0.2992	16.8727	954	0.2876	19.0962	1019	0.2944	19.3765	924	0.3076	18.7167	K05768|1|2e-52|122|ath:AT5G57320|gelsolin	-	-	-	gi|224090123|ref|XP_002308941.1|/9.63055e-78/predicted protein [Populus trichocarpa]
Cs1g14890	2071	1039	0.5365	111.213	900	0.4973	92.2532	674	0.5307	71.3413	1082	0.5311	118.886	1019	0.5244	106.36	702	0.5249	78.0546	-	-	-	-	-
Cs7g07940	2381	1038	0.6325	96.6402	983	0.5661	87.6422	223	0.4578	20.5309	884	0.5229	84.4844	738	0.5061	67.001	461	0.4712	44.5844	K14492|1|1e-50|86.3|rcu:RCOM_0699760|two-component response regulator ARR-A family	GO:0043231//intracellular membrane-bounded organelle	GO:0005488//binding;GO:0004871//signal transducer activity	GO:0007623//circadian rhythm;GO:0009755//hormone-mediated signaling pathway;GO:0003006//developmental process involved in reproduction;GO:0010017//red or far-red light signaling pathway	gi|255558348|ref|XP_002520201.1|/1.34077e-49/two-component sensor protein histidine protein kinase, putative [Ricinus communis]
Cs5g22140	4760	1037	0.8271	48.2938	979	0.8105	43.6611	383	0.6244	17.6382	819	0.8239	39.1526	815	0.8254	37.0113	559	0.7109	27.0425	-	GO:0043231//intracellular membrane-bounded organelle	GO:0001071//nucleic acid binding transcription factor activity	GO:0009725//response to hormone stimulus;GO:0006351//transcription, DNA-dependent	gi|462420541|gb|EMJ24804.1|/4.42448e-18/hypothetical protein PRUPE_ppa012528mg [Prunus persica]
Cs8g06490	6651	1037	0.5294	34.563	931	0.5172	29.7154	1137	0.5089	37.4744	737	0.4861	25.2153	942	0.5315	30.616	1233	0.5291	42.6892	-	GO:0044444//cytoplasmic part;GO:0016020//membrane	-	-	gi|255536821|ref|XP_002509477.1|/1.12112e-86/coatomer gamma subunit, putative [Ricinus communis]
Cs8g18640	2763	1037	0.5711	83.1989	588	0.5299	45.1768	241	0.4198	19.1204	912	0.5081	75.11	775	0.5407	60.6324	845	0.519	70.4235	-	GO:0044464//cell part	-	-	gi|60116608|gb|AAT11859.2|/3.70846e-75/expansin 1 [Mangifera indica]
Cs6g13500	4200	1037	0.7983	54.733	1116	0.7657	56.4071	1062	0.7638	55.429	904	0.7226	48.9782	1041	0.7907	53.5779	1359	0.744	74.5095	-	-	-	-	gi|255566187|ref|XP_002524081.1|/4.53157e-152/conserved hypothetical protein [Ricinus communis]
Cs1g10660	4817	1036	0.5443	47.6763	994	0.5173	43.8055	818	0.5254	37.2253	1039	0.5344	49.082	850	0.4823	38.144	840	0.6	40.1554	-	-	-	-	gi|255544532|ref|XP_002513327.1|/3.89613e-139/conserved hypothetical protein [Ricinus communis]
Cs5g09320	4065	1036	0.584	56.4962	1073	0.5897	56.0349	1389	0.6332	74.9037	965	0.6253	54.0195	1133	0.5892	60.2495	1184	0.6027	67.0707	K09553|1|9e-95|347|pop:POPTR_837084|stress-induced-phosphoprotein 1	-	-	-	gi|224125136|ref|XP_002329902.1|/1.21475e-93/predicted protein [Populus trichocarpa]
Cs2g19060	3163	1034	0.7803	72.4671	956	0.7793	64.162	1029	0.749	71.3145	839	0.791	60.3596	910	0.8049	62.1908	959	0.7714	69.817	-	GO:0043231//intracellular membrane-bounded organelle	-	-	gi|462411464|gb|EMJ16513.1|/0/hypothetical protein PRUPE_ppa003544mg [Prunus persica]
Cs8g17360	3289	1034	0.7631	69.691	2548	0.8206	164.458	259	0.4968	17.2622	1883	0.8002	130.278	1877	0.8157	123.363	429	0.6871	30.0355	K04371|1|2e-74|214|pop:POPTR_833180|extracellular signal-regulated kinase 1/2 [EC:2.7.11.24]	-	GO:0004702//receptor signaling protein serine/threonine kinase activity;GO:0032559	GO:0010374//stomatal complex development;GO:0010375//stomatal complex patterning;GO:0003006//developmental process involved in reproduction;GO:0051707//response to other organism;GO:0000161//MAPK cascade involved in osmosensory signaling pathway;GO:0009755//hormone-mediated signaling pathway;GO:0009700//indole phytoalexin biosynthetic process;GO:0006464//cellular protein modification process;GO:0…	gi|381355659|gb|AFG26277.1|/1.18837e-77/mitogen-activated protein kinase 1 [Citrus sinensis]
Cs1g18200	3232	1034	0.7649	70.92	974	0.7061	63.9745	929	0.7661	63.0095	904	0.7277	63.6474	949	0.7212	63.4715	745	0.7593	53.0795	-	-	-	-	gi|334185323|ref|NP_001189882.1|/8.95845e-78/protein indeterminate(ID)-domain 11 [Arabidopsis thaliana]
Cs7g31560	4564	1034	0.7537	50.2221	1070	0.7605	49.7688	941	0.7599	45.1966	1234	0.8418	61.5252	1302	0.8324	61.6665	976	0.7579	49.2431	-	-	-	-	gi|225449212|ref|XP_002279619.1|/9.38733e-143/PREDICTED: uncharacterized protein LOC100251255 [Vitis vinifera]
Cs5g08500	2976	1032	0.8421	76.8717	2096	0.8632	149.512	342	0.5659	25.1915	1464	0.879	111.942	1398	0.8364	101.545	427	0.6791	33.0397	-	GO:0043231//intracellular membrane-bounded organelle	GO:0046914//transition metal ion binding;GO:0003676//nucleic acid binding	-	gi|339777231|gb|AEK05512.1|/4.92183e-73/MYB transcription factor [Dimocarpus longan]
Cs6g01840	1335	1032	0.8382	171.363	1275	0.8569	202.744	269	0.7086	44.1705	1271	0.8607	216.645	908	0.8247	147.024	485	0.7955	83.657	-	-	-	-	gi|169743283|gb|ACA66247.1|/4.96557e-12/cold-induced plasma membrane protein [Musa ABB Group]
Cs9g10540	3366	1032	0.6889	67.965	1448	0.5853	91.3216	2461	0.7466	160.272	995	0.6031	67.2655	1301	0.6747	83.5502	2131	0.768	145.784	K08176|1|0.0|784|pop:POPTR_588955|MFS transporter, PHS family, inorganic phosphate transporter	GO:0031224//intrinsic to membrane	GO:0015291//secondary active transmembrane transporter activity	GO:0015698//inorganic anion transport	gi|425872906|gb|AFY06657.1|/0/phosphate transporter [Citrus trifoliata]
orange1.1t00248	9273	1031	0.6564	24.6467	1032	0.6551	23.6254	1177	0.619	27.8239	890	0.656	21.84	1071	0.664	24.9663	1357	0.6715	33.6978	K13462|1|8e-57|138|pop:POPTR_819432|guanine nucleotide-exchange factor	GO:0043231//intracellular membrane-bounded organelle;GO:0044444//cytoplasmic part	GO:0005083//small GTPase regulator activity	GO:0009553//embryo sac development;GO:0032011//ARF protein signal transduction	gi|255541336|ref|XP_002511732.1|/0/cytohesin 1, 2, 3, putative [Ricinus communis]
Cs5g29200	4689	1029	0.7343	48.6469	855	0.7552	38.7084	515	0.7057	24.0762	1360	0.7925	65.9998	781	0.7398	36.0044	777	0.7411	38.1577	K10999|1|0.0|380|pop:POPTR_418524|cellulose synthase A [EC:2.4.1.12]	GO:0031224//intrinsic to membrane	GO:0016759//cellulose synthase activity;GO:0046914//transition metal ion binding	GO:0045229//external encapsulating structure organization;GO:0009250//glucan biosynthetic process	gi|60300001|gb|AAX18649.1|/0/cellulose synthase catalytic subunit [Pinus taeda]
Cs9g06030	1435	1028	0.9289	158.804	1147	0.9659	169.68	355	0.9254	54.2298	452	0.9233	71.6754	1094	0.9895	164.797	574	0.9289	92.1089	K00924|1|1e-07|56.2|ath:AT5G22850|[EC:2.7.1.-]	-	GO:0004175//endopeptidase activity	GO:0019538//protein metabolic process	gi|255552241|ref|XP_002517165.1|/7.37495e-156/basic 7S globulin 2 precursor small subunit, putative [Ricinus communis]
Cs2g17140	981	1027	0.7666	232.071	822	0.5933	177.878	1371	0.6504	306.358	778	0.5933	180.466	905	0.6952	199.418	777	0.6881	182.387	-	GO:0009536//plastid	GO:0005488//binding	GO:0050896//response to stimulus	gi|13172242|gb|AAK14060.1|AF239177_1/2.38166e-21/major latex-like protein [Prunus persica]
orange1.1t00463	4665	1026	0.5143	48.7546	919	0.4853	41.8199	849	0.4883	39.8949	1024	0.5601	49.9496	1022	0.5471	47.3569	749	0.4615	36.9719	K14684|1|3e-54|182|pop:POPTR_731263|solute carrier family 25 (mitochondrial phosphate transporter), member 23/24/25/41	GO:0019866//organelle inner membrane;GO:0031224//intrinsic to membrane	-	GO:0006810//transport	gi|462405030|gb|EMJ10494.1|/9.67318e-54/hypothetical protein PRUPE_ppa007764mg [Prunus persica]
Cs9g03580	980	1021	0.9786	230.951	776	0.9469	168.095	755	0.9296	168.882	708	0.9276	164.396	836	0.949	184.401	608	0.9418	142.863	-	-	-	-	gi|351726706|ref|NP_001235344.1|/3.10334e-29/uncharacterized protein LOC100500506 [Glycine max]
Cs5g02880	3772	1020	0.5787	59.9443	919	0.5376	51.7205	417	0.4533	24.234	925	0.5363	55.8025	957	0.4215	54.8434	519	0.3881	31.6838	-	GO:0043231//intracellular membrane-bounded organelle	-	-	gi|255537629|ref|XP_002509881.1|/2.22338e-26/conserved hypothetical protein [Ricinus communis]
Cs8g05790	11659	1019	0.4379	19.3746	994	0.3999	18.0986	686	0.3821	12.8981	926	0.4162	18.0731	1215	0.4156	22.5268	1395	0.4601	27.5521	K07119|1|3e-25|117|vvi:100258817|	GO:0043231//intracellular membrane-bounded organelle	GO:0016491//oxidoreductase activity;GO:0003676//nucleic acid binding	GO:0006351//transcription, DNA-dependent	gi|449438416|ref|XP_004136984.1|/8.46859e-26/PREDICTED: B3 domain-containing protein At3g19184-like [Cucumis sativus]
Cs5g35070	1560	1018	0.7013	144.658	854	0.6994	116.212	305	0.65	42.8585	794	0.6904	115.819	760	0.6923	105.311	556	0.6942	82.0714	K05279|1|6e-41|167|rcu:RCOM_0596300|flavonol 3-O-methyltransferase [EC:2.1.1.76];K13066|5|2e-40|165|pop:POPTR_824484|caffeic acid 3-O-methyltransferase [EC:2.1.1.68]	-	GO:0005515//protein binding;GO:0008171//O-methyltransferase activity	GO:0006730//one-carbon metabolic process	gi|183585187|gb|ACC63885.1|/4.16708e-89/caffeic acid 3-O-methyltransferase [Populus trichocarpa]
Cs7g28220	3519	1014	0.794	63.8761	1090	0.7749	65.7546	630	0.7423	39.2449	806	0.7431	52.1194	948	0.7781	58.2336	271	0.6059	17.7334	-	-	-	-	gi|255588147|ref|XP_002534516.1|/2.67131e-58/Monoglyceride lipase, putative [Ricinus communis]
Cs7g18460	5307	1012	0.5431	42.2718	831	0.4799	33.2408	1161	0.5538	47.9562	640	0.4615	27.4419	801	0.4969	32.6263	955	0.548	41.4377	K13680|1|4e-99|201|pop:POPTR_556940|beta-mannan synthase [EC:2.4.1.32]	-	GO:0019187//beta-1,4-mannosyltransferase activity	-	gi|224103023|ref|XP_002312893.1|/5.63146e-98/predicted protein [Populus trichocarpa]
Cs5g05370	3782	1012	0.8255	59.3169	961	0.8027	53.9412	740	0.8075	42.8915	935	0.7803	56.2566	1073	0.8094	61.3285	713	0.8038	43.412	-	-	-	-	gi|255540685|ref|XP_002511407.1|/0/kinesin light chain, putative [Ricinus communis]
Cs4g17430	3224	1012	0.7345	69.5833	1060	0.8015	69.7959	530	0.7019	36.0365	1041	0.8015	73.475	1017	0.7568	68.1883	577	0.7156	41.2119	-	-	-	-	gi|255566927|ref|XP_002524446.1|/2.55648e-115/conserved hypothetical protein [Ricinus communis]
Cs1g18270	4329	1010	0.6639	51.7194	948	0.6191	46.4879	1207	0.5863	61.1197	856	0.6609	44.9956	864	0.6895	43.143	1181	0.6145	62.8209	-	-	-	-	gi|255572953|ref|XP_002527407.1|/0/Endosomal P24A protein precursor, putative [Ricinus communis]
orange1.1t02808	1466	1010	0.9332	152.724	626	0.8806	90.6483	439	0.8834	65.6435	811	0.927	125.884	911	0.8902	134.329	544	0.8547	85.4489	-	-	-	-	gi|357500015|ref|XP_003620296.1|/7.33487e-42/Fiber expressed protein [Medicago truncatula]
Cs9g01410	1800	1006	0.8917	123.893	1295	0.8706	152.727	677	0.8256	82.4475	880	0.8378	111.248	981	0.8622	117.81	470	0.7978	60.1266	K00789|1|0.0|736|vvi:100243560|S-adenosylmethionine synthetase [EC:2.5.1.6]	GO:0044424//intracellular part	GO:0046872//metal ion binding;GO:0016765//transferase activity, transferring alkyl or aryl (other than methyl) groups;GO:0032559	GO:0044237//cellular metabolic process	gi|75297911|sp|Q84MM2.1|METK_LITCN/0/RecName: Full=S-adenosylmethionine synthase; Short=AdoMet synthase; AltName: Full=Methionine adenosyltransferase; Short=MAT
Cs9g12390	2387	1006	0.7746	93.4255	1136	0.7093	101.029	882	0.6728	80.9986	1402	0.7901	133.653	1338	0.7834	121.168	589	0.6552	56.8204	-	-	-	-	gi|255577489|ref|XP_002529623.1|/1.47061e-40/Remorin, putative [Ricinus communis]
Cs5g01870	3417	1005	0.7471	65.199	942	0.6491	58.5228	869	0.6942	55.7489	927	0.6971	61.7332	885	0.6918	55.9864	752	0.6675	50.6774	-	GO:0016020//membrane	-	-	gi|255555655|ref|XP_002518863.1|/6.59825e-162/kinesin light chain, putative [Ricinus communis]
Cs1g19530	5176	1004	0.7042	42.9991	1136	0.7944	46.5911	856	0.6741	36.2528	1088	0.7651	47.832	1064	0.8006	44.4357	837	0.7102	37.2368	-	-	-	-	gi|225463201|ref|XP_002267837.1|/5.58216e-91/PREDICTED: PHD finger protein At1g33420 [Vitis vinifera]
Cs8g19900	5206	1004	0.6998	42.7513	1005	0.7109	40.9809	935	0.6435	39.3703	955	0.6667	41.7429	1120	0.6927	46.5048	864	0.6385	38.2165	K03798|1|3e-73|135|vvi:100265577|cell division protease FtsH [EC:3.4.24.-]	GO:0009526//plastid envelope;GO:0031224//intrinsic to membrane	GO:0004175//endopeptidase activity;GO:0046914//transition metal ion binding;GO:0042623//ATPase activity, coupled;GO:0032559	GO:0009057//macromolecule catabolic process;GO:0019538//protein metabolic process	gi|462403730|gb|EMJ09287.1|/1.84113e-72/hypothetical protein PRUPE_ppa001447mg [Prunus persica]
Cs5g33120	20648	1002	0.3775	10.7575	869	0.3627	8.93431	1196	0.3906	12.6974	994	0.3924	10.9545	1050	0.3914	10.9925	976	0.3641	10.8846	K05350|1|1e-36|132|sbi:SORBI_06g022410|beta-glucosidase [EC:3.2.1.21]	GO:0043231//intracellular membrane-bounded organelle	GO:0005488//binding	GO:0009648//photoperiodism;GO:0048827//phyllome development;GO:0009640//photomorphogenesis	gi|255564160|ref|XP_002523077.1|/1.1483e-134/Phytochrome A-associated F-box protein, putative [Ricinus communis]
Cs4g10810	4353	1002	0.8215	51.0269	990	0.8567	48.2798	746	0.8332	37.5674	856	0.8183	44.7475	937	0.8286	46.5302	885	0.8429	46.8162	K13459|1|1e-68|260|vvi:100254298|disease resistance protein RPS2	-	-	-	gi|359494129|ref|XP_002278428.2|/6.62476e-130/PREDICTED: disease resistance protein At4g27190-like [Vitis vinifera]
orange1.1t02538	2758	1002	0.6429	80.5366	870	0.6733	66.9644	760	0.6193	60.4061	903	0.6512	74.5036	1018	0.6276	79.788	834	0.6849	69.6327	-	GO:0031090//organelle membrane;GO:0009534//chloroplast thylakoid;GO:0044425//membrane part	GO:0005506//iron ion binding	-	gi|357464067|ref|XP_003602315.1|/2.05675e-33/YSL transporter [Medicago truncatula]
Cs7g12890	1211	1000	0.7903	183.052	1431	0.8208	250.85	568	0.8357	102.817	540	0.7894	101.469	631	0.8117	112.634	506	0.7647	96.2161	K10525|1|3e-79|266|pop:POPTR_873764|allene oxide cyclase [EC:5.3.99.6]	-	GO:0003824//catalytic activity	-	gi|356499711|ref|XP_003518680.1|/5.58273e-79/PREDICTED: allene oxide cyclase 4, chloroplastic-like [Glycine max]
Cs7g16770	2200	999	0.4005	100.661	1059	0.3041	102.186	841	0.3441	83.7982	1020	0.3923	105.502	1060	0.2795	104.152	804	0.3741	84.154	K02912|1|4e-48|130|rcu:RCOM_0634780|large subunit ribosomal protein L32e	GO:0030529//ribonucleoprotein complex	GO:0005198//structural molecule activity	GO:0010467//gene expression	gi|359496127|ref|XP_002268019.2|/2.63931e-47/PREDICTED: 60S ribosomal protein L32-1 [Vitis vinifera]
Cs2g21140	16955	998	0.1521	13.0483	984	0.154	12.3202	936	0.1523	12.1015	925	0.1451	12.4145	1049	0.1426	13.374	902	0.1305	12.2504	K08245|1|2e-36|155|vvi:100267436|phytepsin [EC:3.4.23.40]	-	GO:0016787//hydrolase activity	-	gi|339460405|gb|AEJ76922.1|/2.15455e-46/aspartic protease [Dimocarpus longan]
Cs3g03690	5958	998	0.5332	37.1321	890	0.5581	31.7109	1018	0.4896	37.4549	760	0.4753	29.0266	749	0.4988	27.1747	1005	0.4186	38.8425	-	GO:0043231//intracellular membrane-bounded organelle;GO:0031224//intrinsic to membrane	-	-	gi|462418929|gb|EMJ23192.1|/4.9588e-80/hypothetical protein PRUPE_ppa003254mg [Prunus persica]
orange1.1t02542	2391	997	0.6198	92.4348	898	0.5483	79.7289	1581	0.7064	144.949	891	0.6098	84.7973	864	0.5295	78.1121	1258	0.6294	121.155	K01057|1|4e-67|254|pop:POPTR_574687|6-phosphogluconolactonase [EC:3.1.1.31]	-	GO:0004091//carboxylesterase activity	GO:0006007//glucose catabolic process	gi|399920238|gb|AFP55585.1|/7.50567e-69/6-phosphogluconolactonase [Rosa rugosa]
Cs2g01910	2176	996	0.8787	101.466	898	0.8998	87.6065	1629	0.909	164.106	1160	0.9315	121.306	1048	0.8511	104.109	1549	0.9164	163.921	K13267|1|7e-48|190|gmx:100814284|cytochrome P450, family 71, subfamily D, polypeptide 9 (flavonoid 6-hydroxylase) [EC:1.14.13.-];K00517|3|1e-46|186|ath:AT3G26210|[EC:1.14.-.-];K16083|5|1e-46|186|osa:4329725|cytochrome P450, family 71, subfamily Z, polypeptide 6 (ent-isokaurene C2-hydroxylase) [EC:1.14.13.143]	-	-	-	gi|356537926|ref|XP_003537457.1|/3.45714e-65/PREDICTED: cytochrome P450 71D8-like [Glycine max]
Cs9g04330	6950	995	0.5337	31.7364	994	0.5132	30.3613	878	0.5255	27.6931	1028	0.541	33.6583	1109	0.5386	34.493	1039	0.5131	34.4249	K10393|1|2e-127|367|rcu:RCOM_0681240|kinesin family member 2/24	GO:0044431//Golgi apparatus part;GO:0016020//membrane	GO:0003774//motor activity;GO:0000166//nucleotide binding	GO:0000904//cell morphogenesis involved in differentiation	gi|255551765|ref|XP_002516928.1|/2.15541e-126/kif4, putative [Ricinus communis]
Cs1g19390	2962	993	0.7454	74.3163	713	0.7059	51.1003	201	0.7009	14.8755	691	0.7319	53.0856	632	0.7029	46.1229	482	0.6813	37.4717	-	-	-	-	gi|356507414|ref|XP_003522462.1|/1.49923e-129/PREDICTED: patellin-5-like [Glycine max]
Cs8g17700	5908	993	0.6027	37.2588	1050	0.6271	37.7284	1106	0.6544	41.037	814	0.6195	31.3522	1046	0.6151	38.2715	1377	0.6429	53.6704	K01537|1|0.0|786|pop:POPTR_768258|Ca2+-transporting ATPase [EC:3.6.3.8]	GO:0031227//intrinsic to endoplasmic reticulum membrane	GO:0019829//cation-transporting ATPase activity;GO:0032559	GO:0010038//response to metal ion;GO:0009206;GO:0000041//transition metal ion transport;GO:0030003//cellular cation homeostasis;GO:0070838//divalent metal ion transport	gi|224106565|ref|XP_002314209.1|/0/endoplasmic reticulum [ER]-type calcium ATPase [Populus trichocarpa]
Cs5g04740	2295	993	0.7098	95.915	907	0.5978	83.8965	666	0.6179	63.614	866	0.5891	85.8655	875	0.6423	82.4156	688	0.617	69.0315	-	-	-	-	gi|462405145|gb|EMJ10609.1|/1.45287e-37/hypothetical protein PRUPE_ppa009283mg [Prunus persica]
Cs5g03050	3320	993	0.6358	66.3027	935	0.5928	59.7851	1233	0.5771	81.4116	740	0.5199	50.7198	905	0.5931	58.9243	721	0.4488	50.0079	K01770|1|1e-33|144|aly:ARALYDRAFT_315035|2-C-methyl-D-erythritol 2,4-cyclodiphosphate synthase [EC:4.6.1.12]	GO:0009532//plastid stroma	GO:0016849//phosphorus-oxygen lyase activity	GO:0006090//pyruvate metabolic process;GO:0006779//porphyrin-containing compound biosynthetic process;GO:0016109	gi|152962682|dbj|BAF73931.1|/1.47679e-33/2-C-methyl-D-erythritol 2,4-cyclodiphosphate synthase [Citrus jambhiri]
Cs7g23640	7840	992	0.5783	28.0489	1186	0.6069	32.1135	1022	0.5898	28.5757	987	0.5897	28.6474	1035	0.5751	28.537	963	0.5499	28.2847	-	-	-	-	gi|147777086|emb|CAN70065.1|/6.19319e-89/hypothetical protein VITISV_015730 [Vitis vinifera]
Cs2g20860	4335	992	0.4459	50.7274	1016	0.3495	49.7535	545	0.4201	27.5593	1061	0.4378	55.6942	922	0.3845	45.9755	553	0.3356	29.375	K02603|1|1e-07|58.2|smo:SELMODRAFT_51018|origin recognition complex subunit 1	-	GO:0046872//metal ion binding	-	gi|449453529|ref|XP_004144509.1|/2.15609e-72/PREDICTED: BAH and coiled-coil domain-containing protein 1-like [Cucumis sativus]
Cs3g16540	4694	992	0.7865	46.8477	1212	0.8455	54.8124	479	0.6176	22.3694	1111	0.8473	53.8586	972	0.8217	44.7618	642	0.7533	31.4944	K00913|1|7e-33|81.6|vvi:100267838|inositol-1,3,4-trisphosphate 5/6-kinase / inositol-tetrakisphosphate 1-kinase [EC:2.7.1.159 2.7.1.134]	GO:0043231//intracellular membrane-bounded organelle	GO:0046872//metal ion binding;GO:0051766//inositol trisphosphate kinase activity;GO:0051765//inositol tetrakisphosphate kinase activity;GO:0032559	GO:0043647//inositol phosphate metabolic process;GO:0006950//response to stress;GO:0006796//phosphate-containing compound metabolic process	gi|225458958|ref|XP_002285550.1|/8.8109e-32/PREDICTED: inositol-tetrakisphosphate 1-kinase 2 [Vitis vinifera]
Cs5g32990	10331	991	0.4542	21.2643	990	0.4757	20.3429	1188	0.4736	25.2078	942	0.4763	20.7488	1024	0.4502	21.426	1140	0.4876	25.41	K07767|1|5e-31|69.3|smo:SELMODRAFT_135916|microtubule-severing ATPase [EC:3.6.4.3]	-	GO:0017111//nucleoside-triphosphatase activity;GO:0000166//nucleotide binding	-	gi|449436513|ref|XP_004136037.1|/3.7794e-82/PREDICTED: uncharacterized protein LOC101211144 [Cucumis sativus]
Cs2g13580	6862	990	0.5319	31.9819	1038	0.556	32.1119	1067	0.4662	34.0859	892	0.5236	29.58	961	0.5109	30.2731	1030	0.4607	34.5643	K12200|1|7e-135|481|rcu:RCOM_0274750|programmed cell death 6-interacting protein	-	-	-	gi|255582897|ref|XP_002532220.1|/9.34115e-134/Programmed cell death 6-interacting protein, putative [Ricinus communis]
Cs3g24080	3221	990	0.7724	68.1341	733	0.7904	48.3095	2073	0.8907	141.081	791	0.8224	55.8817	914	0.8147	61.3394	982	0.8174	70.2041	K14638|1|3e-84|311|ppp:PHYPADRAFT_189464|solute carrier family 15 (peptide/histidine transporter), member 3/4	-	-	-	gi|224063559|ref|XP_002301204.1|/0/predicted protein [Populus trichocarpa]
orange1.1t01286	8835	989	0.5422	24.8147	1068	0.5293	25.6616	1374	0.515	34.0912	978	0.5468	25.1893	1049	0.5344	25.6657	1241	0.5406	32.345	K01115|1|6e-155|548|rcu:RCOM_1613030|phospholipase D [EC:3.1.4.4]	GO:0044464//cell part	GO:0035091//phosphatidylinositol binding;GO:0046872//metal ion binding;GO:0004620//phospholipase activity	GO:0042742//defense response to bacterium;GO:0010038//response to metal ion;GO:0006650//glycerophospholipid metabolic process	gi|255541418|ref|XP_002511773.1|/8.05334e-154/phospholipase d beta, putative [Ricinus communis]
Cs7g30330	1683	989	0.7903	130.266	693	0.7273	87.4114	530	0.71	69.0324	478	0.675	64.629	636	0.6904	81.6878	745	0.7302	101.933	-	-	-	-	gi|387600326|gb|AFJ92671.1|/3.02098e-26/ERD protein [Vitis amurensis]
Cs6g19770	22572	989	0.434	9.71283	1023	0.4507	9.6211	1730	0.5864	16.8011	950	0.4427	9.57717	1145	0.4568	10.9653	1817	0.6139	18.5364	K10691|1|0.0|2549|rcu:RCOM_0790950|E3 ubiquitin-protein ligase UBR4 [EC:6.3.2.19]	GO:0044464//cell part	GO:0016874//ligase activity;GO:0046914//transition metal ion binding	GO:0009725//response to hormone stimulus;GO:0048281//inflorescence morphogenesis;GO:0060918//auxin transport;GO:0009639//response to red or far red light;GO:0048513//organ development	gi|359488327|ref|XP_003633742.1|/0/PREDICTED: LOW QUALITY PROTEIN: auxin transport protein BIG-like [Vitis vinifera]
Cs5g25640	10057	989	0.3892	21.7996	989	0.411	20.876	1112	0.4047	24.2381	901	0.4008	20.3864	1042	0.4212	22.3967	1131	0.4243	25.8962	K09667|1|4e-125|157|gmx:100798815|polypeptide N-acetylglucosaminyltransferase [EC:2.4.1.-]	-	GO:0016740//transferase activity	GO:0006486//protein glycosylation	gi|356535232|ref|XP_003536152.1|/4.77629e-124/PREDICTED: probable UDP-N-acetylglucosamine--peptide N-acetylglucosaminyltransferase SEC-like [Glycine max]
orange1.1t00436	2532	988	0.7461	86.4994	1716	0.8017	143.871	227	0.703	19.6528	1535	0.8452	137.952	1478	0.8088	126.181	518	0.6927	47.1094	K13076|1|0.0|799|pop:POPTR_644538|delta8-fatty-acid desaturase [EC:1.14.19.4]	-	GO:0005506//iron ion binding;GO:0016705//oxidoreductase activity, acting on paired donors, with incorporation or reduction of molecular oxygen	GO:0006631//fatty acid metabolic process	gi|224067948|ref|XP_002302613.1|/0/predicted protein [Populus trichocarpa]
orange1.1t01432	10583	987	0.484	20.6742	1003	0.4295	20.1192	624	0.3971	12.9252	1050	0.4756	22.5769	1119	0.5198	22.8563	666	0.4151	14.4913	-	-	-	-	gi|470134890|ref|XP_004303269.1|/2.5154e-48/PREDICTED: F-box/LRR-repeat protein 14-like [Fragaria vesca subsp. vesca]
Cs7g04040	1637	986	0.6781	133.521	1351	0.7001	175.197	782	0.6353	104.718	1165	0.7416	161.943	1350	0.7141	178.266	862	0.6909	121.255	-	-	-	-	gi|52745118|emb|CAH56540.1|/1.88546e-33/hypothetical protein [Ricinus communis]
Cs4g03130	1600	983	0.3106	136.193	2526	0.3625	335.145	88	0.2219	12.0566	1617	0.3331	229.971	1371	0.3663	185.226	254	0.2687	36.5557	K14504|1|4e-114|205|aly:ARALYDRAFT_918931|xyloglucan:xyloglucosyl transferase TCH4 [EC:2.4.1.207]	GO:0005576//extracellular region;GO:0030312//external encapsulating structure	GO:0016798//hydrolase activity, acting on glycosyl bonds;GO:0016758//transferase activity, transferring hexosyl groups	GO:0009725//response to hormone stimulus;GO:0044042//glucan metabolic process;GO:0009605//response to external stimulus;GO:0006950//response to stress	gi|449500247|ref|XP_004161046.1|/8.32074e-116/PREDICTED: LOW QUALITY PROTEIN: probable xyloglucan endotransglucosylase/hydrolase protein 23-like [Cucumis sativus]
Cs3g25230	1582	983	0.8034	137.742	873	0.8477	117.146	1033	0.8015	143.138	902	0.8123	129.743	1135	0.8578	155.086	994	0.8192	144.684	K04371|1|5e-42|170|vvi:100254083|extracellular signal-regulated kinase 1/2 [EC:2.7.11.24];K09060|2|3e-09|61.6|gmx:778122|plant G-box-binding factor	GO:0043231//intracellular membrane-bounded organelle	GO:0003677//DNA binding;GO:0001071//nucleic acid binding transcription factor activity;GO:0005515//protein binding	GO:0006351//transcription, DNA-dependent	gi|255538740|ref|XP_002510435.1|/3.50381e-45/Ocs element-binding factor, putative [Ricinus communis]
orange1.1t00402	2575	983	0.6373	84.6245	868	0.6528	71.5586	514	0.6396	43.757	1371	0.6683	121.156	1352	0.6676	113.497	869	0.6784	77.7113	K01184|1|6e-11|55.5|pop:POPTR_786519|polygalacturonase [EC:3.2.1.15]	-	GO:0004553//hydrolase activity, hydrolyzing O-glycosyl compounds	GO:0044238//primary metabolic process;GO:0045229//external encapsulating structure organization	gi|223635599|sp|A7PZL3.1|PGLR_VITVI/8.14665e-126/RecName: Full=Probable polygalacturonase; Short=PG; AltName: Full=Pectinase
Cs9g14610	3438	980	0.5035	63.1888	950	0.5753	58.6593	423	0.4715	26.9709	837	0.6219	55.3992	786	0.5212	49.4198	609	0.4712	40.7899	-	GO:0043231//intracellular membrane-bounded organelle;GO:0016020//membrane	GO:0005488//binding	GO:0009409//response to cold;GO:0006986//response to unfolded protein;GO:0044267//cellular protein metabolic process;GO:0009408//response to heat	gi|255539763|ref|XP_002510946.1|/2.29245e-37/conserved hypothetical protein [Ricinus communis]
Cs7g30060	2343	980	0.9215	92.72	1121	0.9424	101.567	700	0.895	65.4918	1220	0.9573	118.487	1140	0.9454	105.176	862	0.9326	84.7182	K06901|1|0.0|884|pop:POPTR_596945|putative MFS transporter, AGZA family, xanthine/uracil permease	GO:0044464//cell part	GO:0015205//nucleobase transmembrane transporter activity	GO:0006863//purine nucleobase transport	gi|224128738|ref|XP_002328954.1|/0/predicted protein [Populus trichocarpa]
Cs4g18730	3899	980	0.7186	55.7176	2123	0.7923	115.589	166	0.4688	9.33289	1336	0.782	77.9717	1134	0.7776	62.8701	198	0.5807	11.6937	K01772|1|2e-52|160|gmx:100813423|ferrochelatase [EC:4.99.1.1]	GO:0005737//cytoplasm	-	-	gi|462419753|gb|EMJ24016.1|/1.47e-52/hypothetical protein PRUPE_ppa005067mg [Prunus persica]
Cs1g21180	7349	978	0.5574	29.5006	992	0.5531	28.6551	905	0.5213	26.9949	960	0.5372	29.7253	1147	0.5865	33.738	703	0.532	22.0277	-	GO:0009536//plastid	GO:0008483//transaminase activity	-	gi|359497042|ref|XP_003635406.1|/4.48795e-134/PREDICTED: putative nuclear matrix constituent protein 1-like protein-like [Vitis vinifera]
Cs6g06050	5723	978	0.5329	37.8822	990	0.5611	36.7224	624	0.397	23.9013	861	0.5336	34.2344	801	0.5244	30.2547	672	0.39	27.0388	K12492|1|1e-113|410|rcu:RCOM_1249540|ADP-ribosylation factor GTPase-activating protein 1	GO:0043231//intracellular membrane-bounded organelle;GO:0044444//cytoplasmic part	-	-	gi|255573655|ref|XP_002527750.1|/1.69694e-112/arf gtpase-activating protein, putative [Ricinus communis]
Cs1g16440	9017	978	0.2499	24.0434	816	0.2282	19.2109	798	0.2082	19.4	986	0.2571	24.8828	892	0.2168	21.3839	1012	0.2766	25.844	K03061|1|3e-28|127|mtr:MTR_8g023550|26S proteasome regulatory subunit T1	-	-	-	gi|14018057|gb|AAK52120.1|AC079936_16/1.07459e-47/Putative leucine-rich repeat transmembrane protein kinase 1 [Oryza sativa Japonica Group]
Cs3g18490	4095	978	0.6349	52.9425	847	0.644	43.9085	1691	0.6996	90.5214	616	0.6161	34.2303	761	0.6166	40.1712	1209	0.6083	67.9851	K15920|1|2e-105|382|ppp:PHYPADRAFT_153961|beta-D-xylosidase 4 [EC:3.2.1.37]	GO:0005576//extracellular region;GO:0005618//cell wall;GO:0009536//plastid	GO:0004553//hydrolase activity, hydrolyzing O-glycosyl compounds	GO:0008152//metabolic process	gi|255545664|ref|XP_002513892.1|/0/Periplasmic beta-glucosidase precursor, putative [Ricinus communis]
Cs6g07220	1392	977	0.5647	155.588	1122	0.4389	171.109	740	0.3994	116.534	1536	0.5611	251.094	1199	0.4806	186.193	913	0.5438	151.033	-	GO:0044464//cell part	GO:0016787//hydrolase activity;GO:0005488//binding	GO:0010876//lipid localization	gi|297820134|ref|XP_002877950.1|/2.2948e-37/protease inhibitor/seed storage/lipid transfer protein family protein [Arabidopsis lyrata subsp. lyrata]
Cs3g03100	3766	976	0.6753	57.4499	1057	0.6593	59.5818	865	0.6683	50.3497	1005	0.6606	60.7253	1127	0.6402	64.6886	1091	0.6739	66.7092	K01885|1|0.0|667|rcu:RCOM_1437120|glutamyl-tRNA synthetase [EC:6.1.1.17]	GO:0043231//intracellular membrane-bounded organelle	GO:0004812//aminoacyl-tRNA ligase activity;GO:0032559	GO:0006418//tRNA aminoacylation for protein translation	gi|462403704|gb|EMJ09261.1|/0/hypothetical protein PRUPE_ppa001925mg [Prunus persica]
Cs4g01740	5723	976	0.5345	37.8047	956	0.5371	35.4612	938	0.4634	35.9286	825	0.4987	32.803	814	0.52	30.7457	989	0.4555	39.7937	K01255|1|4e-72|272|aly:ARALYDRAFT_913380|leucyl aminopeptidase [EC:3.4.11.1]	GO:0009536//plastid	GO:0046914//transition metal ion binding;GO:0008238//exopeptidase activity;GO:0008237//metallopeptidase activity	GO:0019538//protein metabolic process;GO:0010038//response to metal ion	gi|15235763|ref|NP_194821.1|/5.44993e-71/leucine aminopeptidase 3 [Arabidopsis thaliana]
Cs8g02310	5950	975	0.2775	36.3251	864	0.2726	30.8259	696	0.2435	25.6421	867	0.3129	33.1578	878	0.3096	31.8979	728	0.2802	28.1745	K02147|1|1e-48|123|vvi:100257413|V-type H+-transporting ATPase subunit B [EC:3.6.3.14]	-	-	-	gi|224080650|ref|XP_002306196.1|/8.50923e-59/predicted protein [Populus trichocarpa]
Cs8g20980	6611	974	0.6144	32.6597	1020	0.6377	32.7531	981	0.627	32.5284	847	0.6491	29.1541	956	0.6397	31.259	935	0.6178	32.5676	-	-	-	-	gi|147773764|emb|CAN60974.1|/7.30845e-152/hypothetical protein VITISV_032053 [Vitis vinifera]
Cs9g13070	2760	974	0.658	78.2293	799	0.5312	61.4549	1130	0.7036	89.7493	894	0.5554	73.7076	883	0.654	69.157	1037	0.5612	86.519	K01522|1|1e-25|72.0|gmx:100305764|bis(5'-adenosyl)-triphosphatase [EC:3.6.1.29]	-	-	-	gi|351726772|ref|NP_001236370.1|/1.8626e-24/uncharacterized protein LOC100305764 [Glycine max]
orange1.1t00171	13338	973	0.3462	16.1712	1023	0.3621	16.2819	1061	0.3673	17.4376	983	0.3607	16.7705	1058	0.3628	17.1466	937	0.3549	16.1767	K15176|1|2e-51|135|sbi:SORBI_06g025910|RNA polymerase-associated protein CTR9	GO:0044464//cell part	-	GO:0006355//regulation of transcription, DNA-dependent;GO:0009908//flower development;GO:0006479//protein methylation	gi|460396309|ref|XP_004243718.1|/4.47661e-62/PREDICTED: RNA polymerase-associated protein CTR9 homolog [Solanum lycopersicum]
Cs7g02590	9074	973	0.5596	23.7703	993	0.5712	23.2311	985	0.5381	23.7957	948	0.5767	23.7735	1106	0.5592	26.3476	1086	0.5591	27.5596	K12874|1|0.0|877|rcu:RCOM_1453220|intron-binding protein aquarius	GO:0016020//membrane	-	-	gi|255544057|ref|XP_002513091.1|/0/conserved hypothetical protein [Ricinus communis]
Cs4g12300	2496	972	0.6979	86.326	948	0.7175	80.6274	794	0.613	69.7328	882	0.7825	80.4096	969	0.6258	83.9196	756	0.5877	69.7459	-	-	-	-	gi|224115202|ref|XP_002316971.1|/1.04398e-28/predicted protein [Populus trichocarpa]
Cs8g06460	5065	970	0.4575	42.4534	837	0.491	35.0804	450	0.3933	19.4758	956	0.5627	42.9499	799	0.5297	34.0998	640	0.4486	29.0966	K03046|1|5e-10|66.2|rcu:RCOM_ORF00020|DNA-directed RNA polymerase subunit beta' [EC:2.7.7.6];K03043|2|5e-10|66.2|aly:ARALYDRAFT_893971|DNA-directed RNA polymerase subunit beta [EC:2.7.7.6]	-	GO:0008092//cytoskeletal protein binding	GO:0032989;GO:0006996//organelle organization	gi|224080331|ref|XP_002306100.1|/6.06233e-59/predicted protein [Populus trichocarpa]
Cs1g22900	13341	970	0.4066	16.1177	870	0.4036	13.8436	1303	0.4467	21.41	930	0.4147	15.8627	909	0.415	14.7285	1266	0.4173	21.8518	-	GO:0016020//membrane;GO:0043231//intracellular membrane-bounded organelle	-	-	gi|462399836|gb|EMJ05504.1|/0/hypothetical protein PRUPE_ppa000161mg [Prunus persica]
Cs2g05950	3591	969	0.7781	59.8175	985	0.7522	58.2291	1001	0.7725	61.1055	783	0.7705	49.617	945	0.7135	56.8854	1003	0.7558	64.3172	K03251|1|0.0|862|rcu:RCOM_1674280|translation initiation factor 3 subunit D	GO:0009536//plastid	GO:0008135//translation factor activity, nucleic acid binding	GO:0006412//translation	gi|255536795|ref|XP_002509464.1|/0/eukaryotic translation initiation factor 3 subunit, putative [Ricinus communis]
Cs5g29110	9886	969	0.4735	21.7282	1002	0.4496	21.5162	1035	0.4684	22.9499	959	0.4602	22.074	1064	0.4649	23.2651	892	0.4855	20.7771	K13217|1|2e-41|171|gmx:100810738|pre-mRNA-processing factor 39	GO:0043231//intracellular membrane-bounded organelle	-	GO:0048506;GO:0006396//RNA processing	gi|462395107|gb|EMJ00906.1|/2.70998e-41/hypothetical protein PRUPE_ppa001458mg [Prunus persica]
orange1.1t03425	4763	969	0.4407	45.0986	1061	0.452	47.2883	3406	0.6028	156.756	937	0.4745	44.7654	1077	0.4619	48.8787	1922	0.5106	92.9211	K15283|1|9e-62|238|rcu:RCOM_0587770|solute carrier family 35, member E1	GO:0031224//intrinsic to membrane	-	GO:0051234//establishment of localization	gi|255564017|ref|XP_002523008.1|/1.23049e-60/Glucose-6-phosphate/phosphate translocator 1, chloroplast precursor, putative [Ricinus communis]
Cs1g10550	3044	969	0.4123	70.5666	980	0.4228	68.344	888	0.4465	63.9484	900	0.4402	67.2793	1003	0.4198	71.2263	858	0.3985	64.9059	K02937|1|4e-51|167|vvi:100245039|large subunit ribosomal protein L7e	GO:0030529//ribonucleoprotein complex	-	-	gi|359483254|ref|XP_003632932.1|/5.03316e-50/PREDICTED: 60S ribosomal protein L7-4-like [Vitis vinifera]
Cs3g07500	1710	968	0.5058	125.487	851	0.4222	105.646	589	0.3854	75.5059	854	0.4608	113.644	945	0.4725	119.459	655	0.4421	88.2037	K02943|1|2e-09|62.4|vvi:100254522|large subunit ribosomal protein LP2	-	-	-	gi|225440938|ref|XP_002283025.1|/2.90016e-08/PREDICTED: 60S acidic ribosomal protein P2B [Vitis vinifera]
Cs4g03560	5101	967	0.7355	42.0234	943	0.7267	39.2442	673	0.6879	28.9215	882	0.7253	39.3457	1039	0.6883	44.0296	686	0.7006	30.9678	-	GO:0043234//protein complex	GO:0042393//histone binding	GO:2000028//regulation of photoperiodism, flowering	gi|462422154|gb|EMJ26417.1|/7.54302e-149/hypothetical protein PRUPE_ppa001943mg [Prunus persica]
Cs2g02130	3405	967	0.6438	62.9548	1040	0.6708	64.8388	788	0.6282	50.7307	796	0.7251	53.1961	953	0.7054	60.5006	681	0.6223	46.0544	-	GO:0043231//intracellular membrane-bounded organelle	GO:0005488//binding	GO:0006952//defense response	gi|255583935|ref|XP_002532715.1|/1.10209e-108/conserved hypothetical protein [Ricinus communis]
Cs7g23650	5564	967	0.5809	38.5265	1028	0.5891	39.2216	775	0.5509	30.5335	787	0.5855	32.1863	989	0.5701	38.4232	940	0.5543	38.9029	K13412|1|1e-112|407|rcu:RCOM_0942060|calcium-dependent protein kinase [EC:2.7.11.1]	-	-	-	gi|198446230|gb|ACH88439.1|/1.46921e-113/calcium-dependent protein kinase [Gossypium hirsutum]
Cs7g26770	1624	967	0.7962	131.996	1230	0.8436	160.782	1057	0.7709	142.676	1021	0.8282	143.062	1009	0.7549	134.304	853	0.7352	120.95	-	-	-	-	gi|255582747|ref|XP_002532150.1|/3.80492e-31/conserved hypothetical protein [Ricinus communis]
Cs8g16840	1385	966	0.7444	154.613	644	0.7495	98.7086	204	0.7191	32.2881	763	0.743	125.36	408	0.7451	63.6788	357	0.7437	59.3554	-	GO:0016020//membrane	-	GO:0009832//plant-type cell wall biogenesis	gi|150416579|gb|ABR68797.1|/6.58659e-53/arabinogalactan protein 2 [Gossypium hirsutum]
Cs7g08390	4955	965	0.7516	43.1721	1095	0.7177	46.9126	444	0.6319	19.6427	656	0.7239	30.1262	735	0.707	32.0648	456	0.6155	21.1916	K16055|1|0.0|1174|rcu:RCOM_0993370|trehalose 6-phosphate synthase/phosphatase [EC:2.4.1.15 3.1.3.12]	-	GO:0010333//terpene synthase activity;GO:0035251//UDP-glucosyltransferase activity;GO:0019203//carbohydrate phosphatase activity	GO:0016098//monoterpenoid metabolic process;GO:0009719;GO:0005991//trehalose metabolic process;GO:0006950//response to stress;GO:0051707//response to other organism	gi|209573856|gb|ACI62866.1|/0/trehalose 6-phosphate synthase [Gossypium arboreum]
Cs8g01160	2577	961	0.8688	82.6663	1490	0.8498	122.741	576	0.8448	48.997	1350	0.8952	119.207	1286	0.8894	107.873	805	0.8712	71.9321	K00021|1|0.0|534|pop:POPTR_820962|hydroxymethylglutaryl-CoA reductase (NADPH) [EC:1.1.1.34]	GO:0031224//intrinsic to membrane;GO:0009526//plastid envelope;GO:0031090//organelle membrane;GO:0005740//mitochondrial envelope	GO:0016616//oxidoreductase activity, acting on the CH-OH group of donors, NAD or NADP as acceptor;GO:0000166//nucleotide binding;GO:0048037//cofactor binding	GO:0006732//coenzyme metabolic process;GO:0006720//isoprenoid metabolic process	gi|357240557|gb|AET72045.1|/0/3-hydroxy-3-methylglutaryl coenzyme A reductase 2 [Dimocarpus longan]
Cs7g16620	4142	961	0.5212	51.432	1038	0.5331	53.1994	973	0.5048	51.4949	969	0.506	53.235	1072	0.5319	55.946	884	0.5075	49.1455	K09571|1|2e-157|153|rcu:RCOM_0242150|FK506-binding protein 4/5 [EC:5.2.1.8]	GO:0043231//intracellular membrane-bounded organelle	GO:0005488//binding	-	gi|356527318|ref|XP_003532258.1|/2.30456e-157/PREDICTED: 70 kDa peptidyl-prolyl isomerase-like [Glycine max]
Cs4g19620	3798	961	0.9689	56.0904	1036	0.9768	57.906	1163	0.9797	67.1253	995	0.9729	59.6145	1076	0.9813	61.2409	1223	0.9829	74.1503	K12828|1|0.0|2058|vvi:100243186|splicing factor 3B subunit 1	-	-	-	gi|225440262|ref|XP_002284022.1|/0/PREDICTED: splicing factor 3B subunit 1-like [Vitis vinifera]
Cs1g16670	2828	961	0.8016	75.3293	699	0.7634	52.4707	564	0.7313	43.7181	903	0.7864	72.6594	597	0.7737	45.633	878	0.7783	71.4919	-	-	-	-	gi|224074095|ref|XP_002304250.1|/0/predicted protein [Populus trichocarpa]
Cs5g30750	5704	960	0.7656	37.3088	879	0.7582	32.7136	768	0.7731	29.515	946	0.7589	37.7394	916	0.7612	34.7136	762	0.7074	30.7622	-	-	GO:0005488//binding	GO:0009693//ethylene biosynthetic process	gi|359495432|ref|XP_002280519.2|/0/PREDICTED: ETO1-like protein 1-like [Vitis vinifera]
Cs2g20280	2462	959	0.3948	86.3476	952	0.3879	82.0858	632	0.3347	56.2718	933	0.3895	86.2338	891	0.3639	78.2301	589	0.3485	55.0895	K03236|1|4e-52|204|rcu:RCOM_0510890|translation initiation factor 1A	-	GO:0008135//translation factor activity, nucleic acid binding	GO:0006412//translation	gi|449458572|ref|XP_004147021.1|/4.28097e-51/PREDICTED: eukaryotic translation initiation factor 1A-like [Cucumis sativus]
orange1.1t01197	2358	959	0.4707	90.156	864	0.3677	77.7838	942	0.4088	87.5727	732	0.4003	70.64	871	0.4071	79.847	1030	0.4275	100.585	K02976|1|4e-23|79.0|vvi:100265511|small subunit ribosomal protein S26e	-	-	-	gi|462403135|gb|EMJ08692.1|/1.86262e-22/hypothetical protein PRUPE_ppa013310mg [Prunus persica]
Cs4g07840	3911	957	0.7246	54.243	856	0.7418	46.4628	682	0.7126	38.2259	656	0.6796	38.168	910	0.7584	50.2965	1302	0.7701	76.6593	K06617|1|0.0|434|pop:POPTR_582552|raffinose synthase [EC:2.4.1.82]	GO:0009536//plastid	GO:0004672//protein kinase activity;GO:0008378//galactosyltransferase activity	GO:0009725//response to hormone stimulus;GO:0009312//oligosaccharide biosynthetic process;GO:0005985//sucrose metabolic process;GO:0019406;GO:0006950//response to stress	gi|224122300|ref|XP_002330589.1|/0/predicted protein [Populus trichocarpa]
Cs2g19240	1802	957	0.9273	117.727	849	0.9262	100.017	656	0.9034	79.8014	932	0.9306	117.691	1109	0.9267	133.033	536	0.9107	68.4938	K15450|1|1e-20|99.8|gmx:100816336|tRNA wybutosine-synthesizing protein 3 [EC:2.1.1.-]	GO:0043231//intracellular membrane-bounded organelle	-	GO:0010038//response to metal ion	gi|224131878|ref|XP_002321201.1|/6.80646e-157/predicted protein [Populus trichocarpa]
Cs4g08560	3800	957	0.8016	55.8275	961	0.8353	53.6857	1113	0.8397	64.2056	935	0.8468	55.9902	1058	0.8589	60.1847	1085	0.8474	65.7488	K10999|1|1e-38|132|gmx:100789617|cellulose synthase A [EC:2.4.1.12]	-	GO:0016740//transferase activity	-	gi|242049580|ref|XP_002462534.1|/0/hypothetical protein SORBIDRAFT_02g027570 [Sorghum bicolor]
Cs4g01630	4300	956	0.6856	49.2844	1098	0.747	54.2067	218	0.517	11.1135	813	0.7409	43.0235	877	0.7842	44.0875	246	0.4858	13.1737	K02183|1|1e-67|257|vvi:100264980|calmodulin	-	GO:0005515//protein binding	-	gi|462399299|gb|EMJ04967.1|/2.97405e-82/hypothetical protein PRUPE_ppa002988mg [Prunus persica]
Cs1g19900	2564	956	0.5082	82.6532	877	0.5156	72.6107	743	0.5304	63.5232	807	0.5429	71.6208	899	0.6037	75.7924	712	0.4809	63.9446	K02991|1|1e-54|145|pop:POPTR_831359|small subunit ribosomal protein S6e	-	-	-	gi|224060423|ref|XP_002300192.1|/1.45828e-53/predicted protein [Populus trichocarpa]
Cs7g09880	4650	954	0.7032	45.4794	885	0.5847	40.4026	635	0.5865	29.9352	904	0.586	44.2384	1082	0.6301	50.2989	716	0.6043	35.457	-	-	-	-	gi|255547958|ref|XP_002515036.1|/9.53588e-144/RCC1 and BTB domain-containing protein, putative [Ricinus communis]
Cs9g13060	2346	954	0.6944	90.1447	859	0.5972	77.7292	976	0.7003	91.1976	833	0.6355	80.798	950	0.7089	87.5346	947	0.6198	92.953	K01522|1|3e-15|82.4|bdi:100835768|bis(5'-adenosyl)-triphosphatase [EC:3.6.1.29]	-	-	-	gi|218185134|gb|EEC67561.1|/1.35884e-14/hypothetical protein OsI_34902 [Oryza sativa Indica Group]
Cs5g02140	5475	954	0.4963	38.6264	859	0.4796	33.3064	740	0.4453	29.6285	764	0.5098	31.7536	830	0.4743	32.7701	774	0.4325	32.5536	K01528|1|6e-17|44.3|ppp:PHYPADRAFT_169834|dynamin GTPase [EC:3.6.5.5]	GO:0015630//microtubule cytoskeleton;GO:0031090//organelle membrane;GO:0009534//chloroplast thylakoid	GO:0032561//guanyl ribonucleotide binding;GO:0017111//nucleoside-triphosphatase activity;GO:0019901//protein kinase binding	GO:0003006//developmental process involved in reproduction;GO:0009207;GO:0003002//regionalization;GO:0000904//cell morphogenesis involved in differentiation;GO:0006897//endocytosis;GO:0000919//cell plate assembly	gi|462406009|gb|EMJ11473.1|/6.29654e-108/hypothetical protein PRUPE_ppa003029mg [Prunus persica]
Cs7g06510	4215	954	0.6254	50.1731	893	0.6173	44.9752	1020	0.6145	53.0474	769	0.623	41.5157	880	0.641	45.1304	1037	0.6107	56.653	K03260|1|0.0|357|vvi:100260481|translation initiation factor 4G	-	-	GO:0044260	gi|224143334|ref|XP_002324920.1|/0/predicted protein [Populus trichocarpa]
Cs1g17780	4325	954	0.6652	48.897	983	0.6446	48.2488	1472	0.6051	74.6076	1112	0.6301	58.5063	1155	0.661	57.7271	1270	0.6418	67.6175	K08064|1|3e-28|84.3|sbi:SORBI_01g045500|nuclear transcription factor Y, alpha	-	-	-	gi|462413028|gb|EMJ18077.1|/3.30081e-50/hypothetical protein PRUPE_ppa020977mg [Prunus persica]
Cs2g10350	5057	953	0.5418	41.7753	880	0.5843	36.941	1062	0.4631	46.0355	737	0.4596	33.1633	793	0.5349	33.8972	860	0.489	39.1604	K12448|1|9e-41|75.9|pop:POPTR_818966|UDP-arabinose 4-epimerase [EC:5.1.3.5]	-	-	-	gi|464895971|gb|AGH25534.1|/5.63264e-40/UDP-D-xylose 4-epimerase [Prunus persica]
Cs8g20290	3503	953	0.7605	60.3077	1154	0.7705	69.9334	976	0.7554	61.0761	1134	0.7753	73.6642	1237	0.7933	76.3333	981	0.8139	64.4867	K15172|1|1e-29|130|vcn:VOLCADRAFT_106802|transcription elongation factor SPT5	-	GO:0046914//transition metal ion binding	-	gi|224059276|ref|XP_002299802.1|/0/predicted protein [Populus trichocarpa]
Cs2g06330	3059	953	0.5907	69.0611	941	0.5299	65.3024	1038	0.4609	74.384	723	0.4962	53.7827	809	0.457	57.168	918	0.4698	69.1043	-	-	-	-	gi|359496589|ref|XP_003635272.1|/7.35265e-55/PREDICTED: clathrin light chain 1-like [Vitis vinifera]
Cs9g02690	4150	953	0.6448	50.9055	913	0.6439	46.7027	795	0.6267	41.9933	847	0.6227	46.4429	899	0.6373	46.8269	749	0.613	41.56	-	GO:0005634//nucleus	-	GO:0006886//intracellular protein transport	gi|255556288|ref|XP_002519178.1|/2.06166e-132/importin alpha, putative [Ricinus communis]
Cs9g18860	2171	952	0.7904	97.2069	902	0.7499	88.1994	588	0.7218	59.3716	845	0.7734	88.5688	988	0.8296	98.3742	808	0.6628	85.7024	K00861|1|3e-06|52.4|vcn:VOLCADRAFT_103251|riboflavin kinase [EC:2.7.1.26]	-	-	-	gi|224125810|ref|XP_002329723.1|/5.01e-40/predicted protein [Populus trichocarpa]
Cs5g16180	2963	951	0.8461	71.149	1873	0.9133	134.192	529	0.7975	39.1368	1686	0.9187	129.482	1615	0.9092	117.822	659	0.8691	51.2148	-	-	GO:0003676//nucleic acid binding	GO:0006351//transcription, DNA-dependent	gi|449483232|ref|XP_004156529.1|/3.03168e-68/PREDICTED: NAC domain-containing protein 74-like [Cucumis sativus]
Cs3g25220	3851	950	0.5567	54.6852	896	0.5547	49.3917	1019	0.5882	58.0046	783	0.5941	46.2671	838	0.5863	47.0386	915	0.6393	54.7128	K04371|1|2e-124|445|rcu:RCOM_1595540|extracellular signal-regulated kinase 1/2 [EC:2.7.11.24]	-	GO:0004702//receptor signaling protein serine/threonine kinase activity;GO:0032559	GO:0006464//cellular protein modification process;GO:0009755//hormone-mediated signaling pathway	gi|255538738|ref|XP_002510434.1|/3.08633e-123/big map kinase/bmk, putative [Ricinus communis]
Cs7g29220	4140	950	0.45	50.8678	875	0.3995	44.867	921	0.4118	48.7664	779	0.4126	42.8175	914	0.4297	47.7233	1056	0.4029	58.7361	K05692|1|7e-119|398|pop:POPTR_561252|actin beta/gamma 1	GO:0043232	GO:0032559	-	gi|449459916|ref|XP_004147692.1|/4.09819e-119/PREDICTED: actin-97-like [Cucumis sativus]
Cs2g04450	6318	950	0.5492	33.3322	885	0.5168	29.736	1030	0.5157	35.7371	755	0.4994	27.1926	896	0.5182	30.6558	1177	0.4889	42.8981	K10956|1|2e-128|460|rcu:RCOM_1251830|protein transport protein SEC61 subunit alpha	GO:0043231//intracellular membrane-bounded organelle;GO:0016020//membrane	GO:0008320//protein transmembrane transporter activity	-	gi|255562508|ref|XP_002522260.1|/2.04055e-127/preprotein translocase secy subunit, putative [Ricinus communis]
Cs2g18540	7567	949	0.5245	27.8011	1012	0.5024	28.3907	922	0.5073	26.7097	840	0.5338	25.2603	891	0.5068	25.453	888	0.5077	27.0228	-	-	-	-	gi|225438408|ref|XP_002275766.1|/4.87893e-67/PREDICTED: auxilin-related protein 2-like [Vitis vinifera]
Cs1g16830	1936	948	0.8068	108.548	723	0.6906	79.2779	943	0.7882	106.775	893	0.6983	104.961	781	0.7314	87.2027	612	0.7428	72.7927	-	-	-	-	gi|470135858|ref|XP_004303724.1|/2.50195e-11/PREDICTED: uncharacterized protein LOC101308693 isoform 3 [Fragaria vesca subsp. vesca]
Cs9g15030	6375	947	0.7749	32.9298	969	0.7335	32.2673	1814	0.8839	62.3762	824	0.7457	29.4124	931	0.7534	31.5685	1200	0.7603	43.3454	K13095|1|0.0|822|vvi:100267539|splicing factor 1	-	GO:0046914//transition metal ion binding;GO:0003676//nucleic acid binding	-	gi|462415384|gb|EMJ20121.1|/0/hypothetical protein PRUPE_ppa001547mg [Prunus persica]
Cs3g18060	1861	947	0.5218	112.804	2083	0.5605	237.608	161	0.4804	18.9645	1001	0.5159	122.397	933	0.5191	108.373	295	0.4782	36.502	K01955|1|6e-32|137|vvi:100262205|carbamoyl-phosphate synthase large subunit [EC:6.3.5.5];K13944|3|2e-08|59.3|rcu:RCOM_0993260|LOB domain-containing protein 16	-	-	-	gi|224084630|ref|XP_002307366.1|/7.16285e-125/predicted protein [Populus trichocarpa]
Cs7g07960	3886	947	0.65	54.0215	1026	0.6595	56.0485	850	0.5844	47.9488	1037	0.6137	60.7239	1093	0.6227	60.7997	842	0.5813	49.8943	-	GO:0043231//intracellular membrane-bounded organelle	-	-	gi|297737410|emb|CBI26611.3|/1.54442e-70/unnamed protein product [Vitis vinifera]
Cs3g24230	2656	947	0.762	79.039	1586	0.7767	126.763	1032	0.7406	85.1752	868	0.7395	74.3662	911	0.7353	74.1437	695	0.7312	60.2557	K01723|1|0.0|747|pop:POPTR_644172|hydroperoxide dehydratase [EC:4.2.1.92]	-	GO:0016491//oxidoreductase activity;GO:0005506//iron ion binding;GO:0016829//lyase activity	-	gi|29373135|gb|AAO72741.1|/0/allene oxide synthase [Citrus sinensis]
Cs4g01820	5200	947	0.4421	40.3707	910	0.4073	37.1499	809	0.4208	34.1041	790	0.4402	34.5706	936	0.4337	38.9096	749	0.4088	33.1681	K13431|1|5e-164|400|vvi:100256941|signal recognition particle receptor subunit alpha	GO:0048500//signal recognition particle;GO:0005783//endoplasmic reticulum	GO:0017111//nucleoside-triphosphatase activity;GO:0032561//guanyl ribonucleotide binding	GO:0006605//protein targeting	gi|449453958|ref|XP_004144723.1|/3.30017e-165/PREDICTED: signal recognition particle receptor subunit alpha homolog [Cucumis sativus]
Cs4g08420	3935	946	0.6521	53.2925	889	0.599	47.9597	610	0.6048	33.9818	687	0.6084	39.7279	819	0.6147	44.9908	666	0.6424	38.9736	K08286|1|2e-132|472|aly:ARALYDRAFT_494187|protein-serine/threonine kinase [EC:2.7.11.-]	-	GO:0004672//protein kinase activity;GO:0032559	GO:0006464//cellular protein modification process	gi|470118134|ref|XP_004295193.1|/4.69183e-143/PREDICTED: protein kinase G11A-like [Fragaria vesca subsp. vesca]
Cs7g01480	13351	946	0.3406	15.7071	976	0.3557	15.5187	1183	0.3541	19.4237	938	0.3483	15.9872	1101	0.3675	17.8262	1150	0.3776	19.8347	K03255|1|1e-59|174|pop:POPTR_202735|protein TIF31	GO:0016020//membrane;GO:0009536//plastid	-	-	gi|224106035|ref|XP_002314020.1|/1.40271e-58/predicted protein [Populus trichocarpa]
Cs2g17010	6436	945	0.4282	32.5488	923	0.3971	30.4442	712	0.4026	24.2508	858	0.4001	30.3358	899	0.4351	30.1945	738	0.3962	26.4047	-	GO:0044464//cell part	-	-	gi|255573732|ref|XP_002527787.1|/1.38375e-38/clathrin assembly protein, putative [Ricinus communis]
Cs1g05530	7270	945	0.636	28.8149	981	0.6574	28.6453	904	0.6435	27.2581	965	0.6369	30.2048	1113	0.6868	33.0937	792	0.6354	25.0861	-	-	-	-	gi|224083424|ref|XP_002307020.1|/7.60086e-118/predicted protein [Populus trichocarpa]
Cs2g09790	4524	945	0.525	46.3051	1278	0.5447	59.9691	925	0.4118	44.8209	598	0.3943	30.0789	700	0.4556	33.4472	903	0.435	45.9628	K02641|1|6e-89|328|rcu:RCOM_1338000|ferredoxin--NADP+ reductase [EC:1.18.1.2]	-	-	-	gi|449433597|ref|XP_004134584.1|/8.54209e-88/PREDICTED: ferredoxin--NADP reductase, root isozyme, chloroplastic-like [Cucumis sativus]
Cs8g16510	7798	944	0.5181	26.8354	839	0.5389	22.8401	643	0.5138	18.0755	1036	0.5296	30.2315	885	0.5088	24.5326	650	0.4742	19.1943	K09338|1|5e-57|118|ath:AT5G60690|homeobox-leucine zipper protein	GO:0043231//intracellular membrane-bounded organelle	GO:0001071//nucleic acid binding transcription factor activity;GO:0003677//DNA binding	GO:0048869//cellular developmental process;GO:0009933//meristem structural organization;GO:0009943//adaxial/abaxial axis specification;GO:0009799//specification of symmetry;GO:0006351//transcription, DNA-dependent	gi|255578153|ref|XP_002529946.1|/6.23387e-61/DNA binding protein, putative [Ricinus communis]
Cs4g01010	4861	944	0.6441	43.0493	1217	0.7642	53.1476	516	0.4746	23.2694	977	0.7653	45.7354	1183	0.8066	52.607	496	0.5978	23.4962	K01090|1|5e-08|59.7|rcu:RCOM_1053570|protein phosphatase [EC:3.1.3.16];K14497|4|3e-07|57.0|cre:CHLREDRAFT_121320|protein phosphatase 2C [EC:3.1.3.16]	GO:0043231//intracellular membrane-bounded organelle	GO:0016791//phosphatase activity	-	gi|255546870|ref|XP_002514493.1|/3.78795e-41/protein phosphatase 2c, putative [Ricinus communis]
Cs2g15130	9451	943	0.4368	22.1184	931	0.4515	20.9118	751	0.4102	17.419	744	0.4425	17.9134	765	0.4087	17.4972	899	0.4137	21.904	K14486|1|1e-37|124|pop:POPTR_589324|auxin response factor	-	-	-	gi|224056403|ref|XP_002298839.1|/1.10591e-92/predicted protein [Populus trichocarpa]
Cs2g14350	3608	941	0.4903	57.8153	989	0.4634	58.1901	2249	0.5211	136.642	680	0.4615	42.887	828	0.4964	49.6076	1148	0.4989	73.2684	K15102|1|3e-58|213|mtr:MTR_7g083790|solute carrier family 25 (mitochondrial phosphate transporter), member 3	GO:0019866//organelle inner membrane;GO:0031224//intrinsic to membrane	GO:0005488//binding	GO:0051234//establishment of localization	gi|53828196|emb|CAH59632.1|/4.38428e-57/mitochondrial phosphate translocator [Medicago truncatula]
Cs8g18120	924	938	0.5141	225.035	1010	0.5574	232.043	1172	0.5043	278.046	994	0.5714	244.793	962	0.5065	225.054	911	0.513	227.032	K11254|1|4e-37|153|mtr:MTR_2g096100|histone H4	GO:0000785//chromatin;GO:0031090//organelle membrane;GO:0009536//plastid	GO:0003676//nucleic acid binding	GO:0034728//nucleosome organization	gi|470116831|ref|XP_004294578.1|/2.39607e-36/PREDICTED: histone H4-like [Fragaria vesca subsp. vesca]
Cs5g20720	1611	938	0.5673	129.071	870	0.5587	114.642	929	0.5996	126.41	760	0.6089	107.35	951	0.4848	127.605	907	0.6027	129.644	K02896|1|4e-31|77.8|rcu:RCOM_1685040|large subunit ribosomal protein L24e	GO:0030529//ribonucleoprotein complex	GO:0005198//structural molecule activity	GO:0010467//gene expression	gi|255537325|ref|XP_002509729.1|/5.27954e-30/60S ribosomal protein L24, putative [Ricinus communis]
Cs1g03520	10726	938	0.4127	19.3858	905	0.4157	17.9114	1239	0.4226	25.3218	1000	0.4109	21.2151	1033	0.3956	20.8184	814	0.4094	17.4754	K10696|1|2e-78|157|pop:POPTR_830340|E3 ubiquitin-protein ligase BRE1 [EC:6.3.2.19]	GO:0031224//intrinsic to membrane;GO:0009941//chloroplast envelope	GO:0046872//metal ion binding;GO:0042802//identical protein binding;GO:0019787//small conjugating protein ligase activity	GO:0000086//G2/M transition of mitotic cell cycle;GO:0016574//histone ubiquitination;GO:0040007//growth;GO:0006513//protein monoubiquitination;GO:0009887//organ morphogenesis;GO:0003006//developmental process involved in reproduction;GO:0050832//defense response to fungus;GO:0040034//regulation of development, heterochronic	gi|224136330|ref|XP_002326834.1|/1.89923e-78/histone ubiquitination proteins group [Populus trichocarpa]
orange1.1t00537	2483	937	0.8023	83.6532	1383	0.8035	118.24	657	0.795	58.003	1053	0.7978	96.5018	987	0.7729	85.926	797	0.7769	73.9134	K08900|1|3e-64|245|pop:POPTR_271862|mitochondrial chaperone BCS1	-	GO:0017111//nucleoside-triphosphatase activity;GO:0032559	-	gi|224130620|ref|XP_002320886.1|/0/predicted protein [Populus trichocarpa]
Cs5g13300	3520	937	0.7483	59.0088	942	0.7415	56.8103	1007	0.7119	62.7117	660	0.6935	42.6663	792	0.7304	48.637	978	0.7474	63.979	K12450|1|0.0|958|pop:POPTR_828544|UDP-glucose 4,6-dehydratase [EC:4.2.1.76]	-	GO:0016857//racemase and epimerase activity, acting on carbohydrates and derivatives;GO:0016616//oxidoreductase activity, acting on the CH-OH group of donors, NAD or NADP as acceptor;GO:0048037//cofactor binding;GO:0016836//hydro-lyase activity	GO:0010191;GO:0009226//nucleotide-sugar biosynthetic process;GO:0051553;GO:0003006//developmental process involved in reproduction;GO:0009734//auxin mediated signaling pathway;GO:0033692//cellular polysaccharide biosynthetic process	gi|224119002|ref|XP_002331301.1|/0/predicted protein [Populus trichocarpa]
Cs1g23530	5493	936	0.6454	37.7734	783	0.5569	30.2602	597	0.6015	23.8246	914	0.6168	37.8635	708	0.6093	27.8617	720	0.6597	30.1831	-	-	-	-	gi|224094662|ref|XP_002310195.1|/2.9927e-143/predicted protein [Populus trichocarpa]
Cs5g24500	8583	935	0.3986	24.1486	1051	0.4353	25.9946	1074	0.3284	27.4301	767	0.3907	20.3348	859	0.3831	21.6341	1149	0.3515	30.8264	K12471|1|2e-78|242|pop:POPTR_552810|epsin	GO:0031090//organelle membrane;GO:0043231//intracellular membrane-bounded organelle	GO:0005515//protein binding;GO:0008289//lipid binding	-	gi|462423958|gb|EMJ28221.1|/1.4559e-80/hypothetical protein PRUPE_ppa000949mg [Prunus persica]
Cs1g04690	6124	934	0.4809	33.8089	922	0.4345	31.9606	945	0.3677	33.8266	895	0.4184	33.2561	949	0.4064	33.4977	950	0.4157	35.7215	K03035|1|3e-54|147|gmx:100791893|26S proteasome regulatory subunit N5	-	-	-	gi|462414475|gb|EMJ19212.1|/1.77054e-53/hypothetical protein PRUPE_ppa005826mg [Prunus persica]
Cs8g02780	3104	934	0.8611	66.7029	789	0.8669	53.9603	772	0.8676	54.5202	711	0.8579	52.1233	639	0.8602	44.5003	1025	0.8441	76.0403	-	GO:0030312//external encapsulating structure	GO:0004175//endopeptidase activity;GO:0005515//protein binding	GO:0019538//protein metabolic process;GO:0009664//plant-type cell wall organization;GO:0044092//negative regulation of molecular function	gi|224105179|ref|XP_002313716.1|/0/predicted protein [Populus trichocarpa]
Cs2g04470	4425	933	0.8466	46.7399	925	0.9021	44.3759	522	0.7964	25.8594	827	0.9035	42.5281	715	0.8341	34.9283	641	0.7867	33.3569	K16055|1|0.0|1222|rcu:RCOM_1251280|trehalose 6-phosphate synthase/phosphatase [EC:2.4.1.15 3.1.3.12]	-	GO:0019203//carbohydrate phosphatase activity;GO:0035251//UDP-glucosyltransferase activity	GO:0005991//trehalose metabolic process	gi|255562498|ref|XP_002522255.1|/0/trehalose-6-phosphate synthase, putative [Ricinus communis]
Cs1g22480	7920	932	0.6037	26.0862	1035	0.5729	27.7418	1187	0.6119	32.8539	801	0.5235	23.0139	898	0.6299	24.5096	754	0.5432	21.9224	K00763|1|1e-40|78.6|rcu:RCOM_1409980|nicotinate phosphoribosyltransferase [EC:2.4.2.11]	GO:0044424//intracellular part	GO:0016763//transferase activity, transferring pentosyl groups	GO:0019359//nicotinamide nucleotide biosynthetic process;GO:0019357//nicotinate nucleotide biosynthetic process	gi|255565240|ref|XP_002523612.1|/1.49432e-39/nicotinate phosphoribosyltransferase, putative [Ricinus communis]
Cs2g18610	5156	932	0.5093	40.0703	790	0.4938	32.5262	921	0.5093	39.1569	646	0.4909	28.5104	715	0.4948	29.9763	852	0.4829	38.0512	K10615|1|1e-07|58.5|cme:CMB070C|E3 ubiquitin-protein ligase HERC4 [EC:6.3.2.19]	GO:0031224//intrinsic to membrane;GO:0031410//cytoplasmic vesicle;GO:0031090//organelle membrane;GO:0043231//intracellular membrane-bounded organelle	-	-	gi|255567166|ref|XP_002524564.1|/0/Endosomal P24A protein precursor, putative [Ricinus communis]
Cs8g16660	2054	932	0.3096	100.585	827	0.2907	85.4721	851	0.3379	90.8219	939	0.3247	104.028	901	0.3364	94.8219	819	0.2775	91.8174	-	-	-	-	gi|356542517|ref|XP_003539713.1|/1.32792e-10/PREDICTED: uncharacterized protein LOC100787578 [Glycine max]
Cs1g19840	4621	931	0.6977	44.6615	858	0.6923	39.4158	655	0.6615	31.0718	922	0.7291	45.4024	984	0.6815	46.0303	651	0.6949	32.4404	K14396|1|5e-39|129|aly:ARALYDRAFT_919857|polyadenylate-binding protein 2	-	-	-	gi|296087007|emb|CBI33270.3|/1.67667e-40/unnamed protein product [Vitis vinifera]
orange1.1t00184	21029	931	0.3324	9.81411	996	0.329	10.0545	1612	0.3675	16.8038	1066	0.332	11.5351	1201	0.3585	12.3455	1303	0.3655	14.2681	K12604|1|1e-139|174|rcu:RCOM_1609680|CCR4-NOT transcription complex subunit 1	GO:0044464//cell part	-	-	gi|462417031|gb|EMJ21768.1|/8.18864e-145/hypothetical protein PRUPE_ppa000030mg [Prunus persica]
Cs1g06810	6721	931	0.7145	30.7069	746	0.6704	23.5626	436	0.5928	14.2205	924	0.6846	31.284	591	0.6814	19.0081	508	0.6084	17.4049	-	-	-	GO:0044249//cellular biosynthetic process	gi|224128390|ref|XP_002329150.1|/1.07876e-134/predicted protein [Populus trichocarpa]
Cs4g07710	2754	930	0.5352	74.8581	881	0.5697	67.9096	963	0.5105	76.6521	907	0.5806	74.9423	906	0.5897	71.1129	864	0.5414	72.2423	K06689|1|2e-35|149|vvi:100251531|ubiquitin-conjugating enzyme E2 D/E [EC:6.3.2.19]	-	-	-	gi|357512495|ref|XP_003626536.1|/7.24339e-55/Ubiquitin carrier protein [Medicago truncatula]
Cs9g10140	2052	930	0.442	100.467	957	0.4288	99.0042	817	0.402	87.2783	867	0.4288	96.1447	939	0.4596	98.9173	855	0.4498	95.9468	K02875|1|2e-30|132|rcu:RCOM_1169110|large subunit ribosomal protein L14e	GO:0005622//intracellular	-	-	gi|255575865|ref|XP_002528830.1|/2.17871e-29/60S ribosomal protein L14, putative [Ricinus communis]
Cs7g08620	2439	930	0.8044	84.5261	662	0.7979	57.6189	420	0.7999	37.7484	352	0.7606	32.8409	753	0.8134	66.7371	369	0.7872	34.8382	-	-	-	-	gi|225425505|ref|XP_002266341.1|/0/PREDICTED: probable polygalacturonase non-catalytic subunit JP630-like [Vitis vinifera]
Cs6g01160	6305	930	0.3505	32.6977	958	0.3431	32.2552	912	0.3377	31.7082	949	0.3308	34.2503	1053	0.3962	36.1017	740	0.3169	27.0264	K00924|1|2e-45|184|aly:ARALYDRAFT_489503|[EC:2.7.1.-]	GO:0044444//cytoplasmic part	GO:0004672//protein kinase activity;GO:0032559	GO:0048507//meristem development;GO:0006464//cellular protein modification process;GO:0006796//phosphate-containing compound metabolic process	gi|255543002|ref|XP_002512564.1|/4.34356e-45/Glycogen synthase kinase-3 beta, putative [Ricinus communis]
Cs7g05310	5647	930	0.5624	36.5077	901	0.5902	33.8708	1297	0.5805	50.3482	795	0.566	32.0356	894	0.5833	34.2219	1074	0.561	43.7954	K12812|1|3e-83|157|gmx:100796232|ATP-dependent RNA helicase UAP56/SUB2 [EC:3.6.4.13]	-	GO:0032559;GO:0042623//ATPase activity, coupled	-	gi|225430261|ref|XP_002285072.1|/1.58748e-82/PREDICTED: DEAD-box ATP-dependent RNA helicase 56-like [Vitis vinifera]
Cs6g15650	2436	928	0.9618	84.4482	662	0.9335	57.6899	239	0.892	21.5071	799	0.9347	74.6368	575	0.9273	51.024	548	0.9511	51.8018	K10576|1|5e-60|231|vvi:100250088|ubiquitin-conjugating enzyme E2 H [EC:6.3.2.19];K13415|2|3e-51|201|rcu:RCOM_0478150|protein brassinosteroid insensitive 1 [EC:2.7.10.1 2.7.11.1]	GO:0016020//membrane	GO:0016301//kinase activity;GO:0032559	GO:0006464//cellular protein modification process;GO:0007167//enzyme linked receptor protein signaling pathway	gi|224069764|ref|XP_002326408.1|/0/predicted protein [Populus trichocarpa]
orange1.1t01334	3752	928	0.5973	54.8283	734	0.5285	41.5291	696	0.5275	40.6638	646	0.6343	39.179	716	0.5744	41.251	690	0.537	42.3475	-	GO:0005618//cell wall;GO:0043231//intracellular membrane-bounded organelle	-	-	gi|255574761|ref|XP_002528288.1|/1.40861e-80/conserved hypothetical protein [Ricinus communis]
Cs7g06130	1672	928	0.8146	123.036	1736	0.8206	220.411	464	0.7984	60.8336	1466	0.7955	199.518	1608	0.8744	207.89	618	0.8439	85.1126	-	GO:0016020//membrane	-	-	gi|225430388|ref|XP_002285361.1|/2.2495e-98/PREDICTED: uncharacterized protein LOC100262872 [Vitis vinifera]
Cs5g16400	6119	927	0.4305	33.583	939	0.4265	32.5765	1157	0.4143	41.449	850	0.418	31.6098	1011	0.4211	35.7154	1084	0.4215	40.7934	K03934|1|1e-133|477|pop:POPTR_714215|NADH dehydrogenase (ubiquinone) Fe-S protein 1 [EC:1.6.5.3 1.6.99.3]	GO:0005746//mitochondrial respiratory chain;GO:0030964;GO:0009536//plastid	GO:0043169//cation binding;GO:0051536//iron-sulfur cluster binding;GO:0050136//NADH dehydrogenase (quinone) activity	GO:0022904//respiratory electron transport chain;GO:0051234//establishment of localization;GO:0003006//developmental process involved in reproduction;GO:0043094;GO:0006950//response to stress	gi|224077368|ref|XP_002305231.1|/1.56571e-132/predicted protein [Populus trichocarpa]
Cs5g32180	2792	926	0.7629	73.5217	834	0.7486	63.4117	1155	0.7407	90.6835	867	0.7453	70.6622	1071	0.7643	82.9198	1132	0.76	93.3625	K14493|1|3e-168|590|pop:POPTR_552633|gibberellin receptor GID1 [EC:3.-.-.-]	-	GO:0004871//signal transducer activity;GO:0003824//catalytic activity	-	gi|462395746|gb|EMJ01545.1|/3.41869e-169/hypothetical protein PRUPE_ppa008128mg [Prunus persica]
orange1.1t00400	5066	925	0.2811	40.4759	1258	0.2852	52.715	609	0.2728	26.352	1017	0.2728	45.6814	1074	0.2728	45.8272	645	0.2837	29.3181	K04733|1|4e-34|146|ath:AT5G38990|interleukin-1 receptor-associated kinase 4 [EC:2.7.11.1]	-	GO:0004672//protein kinase activity	-	gi|462414424|gb|EMJ19161.1|/4.08817e-163/hypothetical protein PRUPE_ppa005239mg [Prunus persica]
Cs9g03410	2106	925	0.8044	97.3651	1123	0.8267	113.198	587	0.7426	61.1	916	0.839	98.9739	899	0.8053	92.2753	553	0.7455	60.4656	K11982|1|1e-49|196|bdi:100833984|E3 ubiquitin-protein ligase RNF115/126 [EC:6.3.2.19]	-	GO:0046914//transition metal ion binding	-	gi|462401025|gb|EMJ06582.1|/7.80451e-107/hypothetical protein PRUPE_ppa007335mg [Prunus persica]
orange1.1t00455	4309	922	0.4291	47.4323	852	0.4207	41.9742	858	0.4282	43.6488	749	0.392	39.5539	850	0.3996	42.6409	771	0.3767	41.2021	K06689|1|2e-21|103|bdi:100833541|ubiquitin-conjugating enzyme E2 D/E [EC:6.3.2.19]	GO:0016020//membrane	GO:0019787//small conjugating protein ligase activity;GO:0032559	GO:0070646//protein modification by small protein removal;GO:0019941//modification-dependent protein catabolic process;GO:0032446//protein modification by small protein conjugation	gi|470117130|ref|XP_004294717.1|/3.24451e-20/PREDICTED: ubiquitin-conjugating enzyme E2-17 kDa-like [Fragaria vesca subsp. vesca]
Cs1g01800	2918	922	0.8441	70.0431	2101	0.9003	152.848	281	0.767	21.1097	1312	0.8835	102.313	1728	0.9037	128.01	482	0.8496	38.0367	K00423|1|3e-102|371|ppp:PHYPADRAFT_163787|L-ascorbate oxidase [EC:1.10.3.3]	-	GO:0046914//transition metal ion binding;GO:0016682//oxidoreductase activity, acting on diphenols and related substances as donors, oxygen as acceptor	GO:0008152//metabolic process	gi|470132658|ref|XP_004302195.1|/5.90023e-172/PREDICTED: L-ascorbate oxidase-like [Fragaria vesca subsp. vesca]
Cs8g17920	1537	921	0.9668	132.833	747	0.892	103.173	966	0.987	137.773	974	0.9558	144.201	1033	0.9063	145.282	685	0.9421	102.626	K09422|1|8e-39|100|aly:ARALYDRAFT_496112|myb proto-oncogene protein, plant	GO:0043231//intracellular membrane-bounded organelle	-	GO:0009725//response to hormone stimulus;GO:0006351//transcription, DNA-dependent;GO:0009743//response to carbohydrate stimulus;GO:0010038//response to metal ion	gi|297796929|ref|XP_002866349.1|/1.00983e-37/hypothetical protein ARALYDRAFT_496112 [Arabidopsis lyrata subsp. lyrata]
Cs4g13300	2318	920	0.5181	87.9821	898	0.4996	82.2398	1050	0.4922	99.2973	847	0.4534	83.1484	964	0.4275	89.8975	990	0.4029	98.3475	K02903|1|1e-41|169|rcu:RCOM_1048210|large subunit ribosomal protein L28e	-	-	-	gi|449488013|ref|XP_004157913.1|/1.16123e-42/PREDICTED: 60S ribosomal protein L28-1-like isoform 3 [Cucumis sativus]
Cs3g17560	4294	919	0.8442	47.4431	909	0.8274	44.9387	893	0.7934	45.588	798	0.8361	42.2887	800	0.8232	40.2728	846	0.8072	45.368	K14485|1|1e-104|380|vvi:100233127|transport inhibitor response 1	-	GO:0043178//alcohol binding	GO:0019941//modification-dependent protein catabolic process;GO:0009755//hormone-mediated signaling pathway	gi|302142027|emb|CBI19230.3|/0/unnamed protein product [Vitis vinifera]
Cs5g21000	2581	919	0.7156	78.9309	948	0.7547	77.9721	860	0.7493	73.0419	831	0.7017	73.265	881	0.6749	73.7857	823	0.7195	73.4266	K07119|1|2e-55|216|rcu:RCOM_0605930|	-	GO:0003824//catalytic activity	-	gi|255577891|ref|XP_002529818.1|/2.55211e-54/alcohol dehydrogenase, putative [Ricinus communis]
Cs3g20690	7903	916	0.6252	25.6935	971	0.5669	26.0823	1098	0.5412	30.4559	1059	0.5588	30.4921	1073	0.5842	29.3489	1066	0.5516	31.0604	-	-	-	-	gi|255558438|ref|XP_002520244.1|/9.20646e-109/Transcriptional corepressor SEUSS, putative [Ricinus communis]
Cs9g17470	14536	916	0.3301	13.9692	879	0.3203	12.837	987	0.3337	14.8845	878	0.3312	13.7446	988	0.3364	14.6925	957	0.32	15.1603	K01280|1|5e-86|166|mtr:MTR_1g101030|tripeptidyl-peptidase II [EC:3.4.14.10]	GO:0043231//intracellular membrane-bounded organelle	GO:0016787//hydrolase activity	-	gi|307136495|gb|ADN34295.1|/1.344e-86/tripeptidyl peptidase II; TPP2 [Cucumis melo subsp. melo]
Cs5g02720	2476	915	0.8489	81.9201	952	0.8263	81.6217	1280	0.8397	113.324	721	0.8284	66.2626	913	0.8114	79.7085	1369	0.8449	127.319	K00033|1|0.0|904|rcu:RCOM_0901440|6-phosphogluconate dehydrogenase [EC:1.1.1.44]	GO:0009536//plastid	GO:0016616//oxidoreductase activity, acting on the CH-OH group of donors, NAD or NADP as acceptor;GO:0000166//nucleotide binding;GO:0048037//cofactor binding	GO:0006007//glucose catabolic process;GO:0010038//response to metal ion;GO:0009746;GO:0006970//response to osmotic stress;GO:0034285	gi|255553267|ref|XP_002517676.1|/0/6-phosphogluconate dehydrogenase, putative [Ricinus communis]
Cs3g25800	5946	914	0.5832	34.0754	813	0.5553	29.0258	814	0.553	30.0097	928	0.6213	35.5146	838	0.5653	30.4652	1019	0.6011	39.4631	-	GO:0044424//intracellular part	-	-	gi|224065982|ref|XP_002301992.1|/1.83936e-162/predicted protein [Populus trichocarpa]
Cs4g18800	4825	912	0.7648	41.9003	1009	0.7776	44.3928	1031	0.7706	46.8406	976	0.767	46.0295	959	0.7395	42.9641	797	0.7061	38.0367	K13172|1|2e-34|147|rcu:RCOM_0798440|serine/arginine repetitive matrix protein 2	-	-	-	gi|255550852|ref|XP_002516474.1|/2.88351e-33/conserved hypothetical protein [Ricinus communis]
Cs5g30250	3401	912	0.5978	59.444	861	0.5419	53.7422	697	0.5228	44.925	1031	0.5666	68.982	934	0.5707	59.3642	647	0.5263	43.8066	K13425|1|3e-09|63.2|rcu:RCOM_1616660|WRKY transcription factor 22	-	-	-	gi|255559953|ref|XP_002520995.1|/4.77096e-112/WRKY transcription factor, putative [Ricinus communis]
Cs5g17880	3693	912	0.7073	54.7438	789	0.6629	45.3541	1864	0.7636	110.644	888	0.6087	54.7164	1172	0.6983	68.6013	2182	0.8064	136.056	K05894|1|2e-98|359|vvi:100267062|12-oxophytodienoic acid reductase [EC:1.3.1.42]	-	-	-	gi|462420307|gb|EMJ24570.1|/1.73934e-99/hypothetical protein PRUPE_ppa007490mg [Prunus persica]
Cs5g31230	6397	911	0.6569	31.5691	1084	0.6683	35.9726	1771	0.7074	60.6881	902	0.6419	32.0859	974	0.6678	32.913	1503	0.6864	54.1034	-	-	-	-	gi|224066501|ref|XP_002302111.1|/1.43515e-120/predicted protein [Populus trichocarpa]
Cs8g11000	4381	911	0.9525	46.0962	1116	0.9443	54.0767	880	0.9215	44.0323	951	0.9573	49.3959	995	0.9541	49.0946	833	0.8861	43.7838	-	-	-	-	gi|224053589|ref|XP_002297887.1|/0/predicted protein [Populus trichocarpa]
Cs6g19470	3159	911	0.8158	63.9276	608	0.7635	40.8576	317	0.7841	21.9974	559	0.8325	40.2667	655	0.8227	44.8204	290	0.742	21.1393	K05681|1|1e-57|223|cme:CMS467C|ATP-binding cassette, subfamily G (WHITE), member 2;K12843|3|1e-46|187|vvi:100248403|U4/U6 small nuclear ribonucleoprotein PRP3;K05663|5|5e-18|92.0|ath:AT5G58270|mitochondrial ABC transporter ATM	GO:0044464//cell part	GO:0017111//nucleoside-triphosphatase activity;GO:0015604//organic phosphonate transmembrane transporter activity;GO:0032559	GO:0009207	gi|224073568|ref|XP_002304113.1|/2.03201e-132/white-brown-complex ABC transporter family [Populus trichocarpa]
Cs8g18560	4024	910	0.4252	50.1306	812	0.3961	42.8368	801	0.3536	43.6351	721	0.3929	40.7719	860	0.3832	46.1982	880	0.4068	50.3577	K01803|1|1e-14|81.3|vvi:100248352|triosephosphate isomerase (TIM) [EC:5.3.1.1]	-	GO:0016861//intramolecular oxidoreductase activity, interconverting aldoses and ketoses	GO:0006007//glucose catabolic process;GO:0006629//lipid metabolic process	gi|147772560|emb|CAN67342.1|/3.23678e-14/hypothetical protein VITISV_033715 [Vitis vinifera]
Cs5g27160	2841	910	0.5051	71.0052	910	0.4171	67.9969	637	0.4435	49.1507	1051	0.4488	84.1812	995	0.4463	75.707	577	0.4678	46.7677	K10573|1|4e-19|84.3|gmx:100305873|ubiquitin-conjugating enzyme E2 A [EC:6.3.2.19]	-	GO:0019787//small conjugating protein ligase activity;GO:0032559	GO:0009411//response to UV;GO:0016574//histone ubiquitination;GO:0019941//modification-dependent protein catabolic process;GO:0009908//flower development;GO:0009887//organ morphogenesis	gi|351722559|ref|NP_001238016.1|/4.86347e-18/uncharacterized protein LOC100305873 [Glycine max]
Cs3g27420	6876	908	0.5782	29.2732	870	0.5688	26.8598	1065	0.567	33.9528	776	0.5554	25.6809	905	0.5819	28.451	1107	0.5599	37.0726	K11086|1|9e-08|59.3|zma:100282140|small nuclear ribonucleoprotein B and B'	GO:0016020//membrane	-	-	gi|255539262|ref|XP_002510696.1|/8.29413e-90/calcium ion binding protein, putative [Ricinus communis]
Cs2g08070	2849	907	0.8536	70.5724	1314	0.8807	97.9089	522	0.7287	40.1642	1029	0.8547	82.1877	1051	0.8596	79.7434	610	0.7747	49.3036	-	-	-	-	gi|255557231|ref|XP_002519646.1|/4.16364e-146/conserved hypothetical protein [Ricinus communis]
Cs8g07390	1862	907	0.3625	107.981	850	0.4125	96.9077	636	0.4146	74.8754	1113	0.4377	136.019	918	0.3061	106.573	543	0.4286	67.1524	K13120|1|3e-112|404|vvi:100263357|protein FAM32A;K08900|2|2e-101|368|sbi:SORBI_09g030330|mitochondrial chaperone BCS1	GO:0043231//intracellular membrane-bounded organelle	GO:0017111//nucleoside-triphosphatase activity;GO:0000166//nucleotide binding	-	gi|118486313|gb|ABK94998.1|/1.05801e-160/unknown [Populus trichocarpa]
Cs6g07360	4718	907	0.6132	42.6156	1288	0.7724	57.9531	536	0.4404	24.904	893	0.7857	43.0702	925	0.7652	42.3807	490	0.4987	23.9155	-	-	GO:0016758//transferase activity, transferring hexosyl groups	-	gi|356504323|ref|XP_003520946.1|/1.55122e-31/PREDICTED: uncharacterized protein LOC100815011 [Glycine max]
Cs1g16300	3820	906	0.5081	52.5756	900	0.4647	50.0148	746	0.4314	42.8092	918	0.4783	54.6843	921	0.5479	52.1171	703	0.5045	42.3773	-	-	-	-	gi|356548831|ref|XP_003542802.1|/2.20782e-97/PREDICTED: uncharacterized protein LOC100811151 [Glycine max]
Cs2g26550	3682	906	0.8941	54.5462	763	0.8802	43.9906	742	0.8666	44.1755	1011	0.8949	62.4814	894	0.8881	52.4853	1020	0.9172	63.7908	K08286|1|0.0|906|ath:AT4G28490|protein-serine/threonine kinase [EC:2.7.11.-];K00924|5|0.0|885|aly:ARALYDRAFT_473063|[EC:2.7.1.-]	GO:0016020//membrane	GO:0004871//signal transducer activity;GO:0016491//oxidoreductase activity;GO:0004674//protein serine/threonine kinase activity;GO:0000166//nucleotide binding	GO:0008152//metabolic process	gi|255553619|ref|XP_002517850.1|/0/Receptor protein kinase CLAVATA1 precursor, putative [Ricinus communis]
orange1.1t00387	13299	905	0.4655	15.0851	1027	0.4626	16.3935	1361	0.4912	22.4337	946	0.4364	16.1866	1081	0.4585	17.5708	1258	0.4842	21.7823	K11647|1|0.0|870|pop:POPTR_799056|SWI/SNF-related matrix-associated actin-dependent regulator of chromatin subfamily A member 2/4 [EC:3.6.4.-]	GO:0043231//intracellular membrane-bounded organelle;GO:0043234//protein complex;GO:0044444//cytoplasmic part	GO:0017111//nucleoside-triphosphatase activity;GO:0003676//nucleic acid binding;GO:0032559	GO:0010160//formation of organ boundary;GO:0010468//regulation of gene expression;GO:0006338//chromatin remodeling	gi|255541636|ref|XP_002511882.1|/0/Chromo domain protein, putative [Ricinus communis]
Cs6g09720	3418	904	0.4965	58.6295	751	0.4778	46.6431	614	0.4959	39.3784	841	0.4836	55.9896	899	0.5275	56.8554	723	0.4517	48.7088	K12382|1|4e-29|129|pop:POPTR_825403|saposin	-	-	-	gi|470133455|ref|XP_004302581.1|/1.63149e-35/PREDICTED: proactivator polypeptide-like 1-like [Fragaria vesca subsp. vesca]
Cs6g17140	1510	903	0.9417	132.566	864	0.945	121.466	1084	0.9424	157.367	793	0.947	119.503	806	0.9358	115.383	828	0.9483	126.268	K13065|1|1e-28|125|rcu:RCOM_1442250|shikimate O-hydroxycinnamoyltransferase [EC:2.3.1.133];K15400|4|2e-26|119|pop:POPTR_797957|omega-hydroxypalmitate O-feruloyl transferase [EC:2.3.1.188]	-	GO:0016740//transferase activity	-	gi|224089615|ref|XP_002308780.1|/3.04422e-99/predicted protein [Populus trichocarpa]
Cs2g03500	10087	902	0.297	19.8228	918	0.303	19.3197	620	0.2438	13.4738	980	0.2884	22.1079	938	0.2972	20.1013	684	0.2915	15.6148	K01000|1|8e-31|136|pop:POPTR_888469|phospho-N-acetylmuramoyl-pentapeptide-transferase [EC:2.7.8.13]	GO:0043231//intracellular membrane-bounded organelle;GO:0016020//membrane;GO:0032991//macromolecular complex	GO:0003676//nucleic acid binding;GO:0016740//transferase activity	GO:0044260;GO:0010467//gene expression;GO:0044238//primary metabolic process	gi|462407612|gb|EMJ12946.1|/1.85211e-45/hypothetical protein PRUPE_ppa006314mg [Prunus persica]
Cs5g15940	3514	902	0.7248	56.9016	758	0.5541	45.7917	2833	0.7661	176.728	901	0.6927	58.3454	926	0.6594	56.9631	1023	0.8221	67.0371	-	-	-	-	gi|255544972|ref|XP_002513547.1|/8.85646e-61/conserved hypothetical protein [Ricinus communis]
Cs6g09620	4879	901	0.6327	40.9368	1085	0.7167	47.2083	892	0.5706	40.077	782	0.668	36.472	898	0.6698	39.786	758	0.5645	35.775	-	GO:0044464//cell part	-	-	gi|225439610|ref|XP_002267147.1|/9.50368e-45/PREDICTED: uncharacterized protein LOC100267076 [Vitis vinifera]
Cs8g05910	1530	901	0.6556	130.543	1995	0.7229	276.803	46	0.4072	6.59064	1000	0.734	148.728	847	0.7007	119.667	128	0.5235	19.2646	K09286|1|8e-16|83.6|ath:AT1G43160|EREBP-like factor	-	-	-	gi|462394707|gb|EMJ00506.1|/1.91232e-40/hypothetical protein PRUPE_ppa023235mg [Prunus persica]
Cs2g29120	1141	900	0.7353	174.854	1797	0.7353	334.335	391	0.6757	75.1195	1341	0.7783	267.44	1149	0.6924	217.68	535	0.6801	107.972	-	-	-	-	gi|462401364|gb|EMJ06921.1|/4.56038e-70/hypothetical protein PRUPE_ppa010043mg [Prunus persica]
Cs2g24540	6941	900	0.4014	28.7435	881	0.3982	26.9447	927	0.4403	29.2765	779	0.4252	25.5387	890	0.424	27.7174	735	0.3521	24.3841	K00036|1|6e-30|132|vvi:100254253|glucose-6-phosphate 1-dehydrogenase [EC:1.1.1.49]	-	GO:0000166//nucleotide binding;GO:0016616//oxidoreductase activity, acting on the CH-OH group of donors, NAD or NADP as acceptor	GO:0019318//hexose metabolic process	gi|224140859|ref|XP_002323796.1|/8.24855e-29/predicted protein [Populus trichocarpa]
Cs6g16290	2189	900	0.471	91.1416	860	0.4966	83.4011	695	0.4692	69.5986	772	0.4998	80.2519	987	0.5171	97.4666	702	0.4641	73.847	K03626|1|2e-46|186|vvi:100245825|nascent polypeptide-associated complex subunit alpha	-	GO:0019829//cation-transporting ATPase activity	-	gi|225470846|ref|XP_002266597.1|/2.34542e-45/PREDICTED: nascent polypeptide-associated complex subunit alpha-like [Vitis vinifera]
Cs7g24930	4428	899	0.4654	45.0061	792	0.4067	37.9697	660	0.369	32.6737	709	0.4639	36.4353	760	0.388	37.1014	612	0.383	31.8262	K00856|1|7e-41|112|sbi:SORBI_06g022730|adenosine kinase [EC:2.7.1.20]	-	-	-	gi|82400168|gb|ABB72823.1|/8.16639e-66/adenosine kinase isoform 1T-like protein [Solanum tuberosum]
Cs1g19010	2892	899	0.286	68.9098	955	0.2165	70.101	828	0.2393	62.7615	905	0.249	71.2089	1037	0.2911	77.5112	839	0.2531	66.8044	K01527|1|6e-26|118|gmx:100499834|nascent polypeptide-associated complex subunit beta	-	-	-	gi|470126975|ref|XP_004299455.1|/3.69201e-25/PREDICTED: transcription factor BTF3-like isoform 1 [Fragaria vesca subsp. vesca]
Cs8g14390	5943	897	0.5511	33.4585	833	0.5046	29.7549	866	0.4858	31.9428	791	0.5083	30.2869	903	0.5146	32.8448	760	0.4858	29.4476	-	GO:0016020//membrane	-	-	gi|462400863|gb|EMJ06420.1|/2.86752e-65/hypothetical protein PRUPE_ppa005948mg [Prunus persica]
Cs4g13220	5107	896	0.4177	38.8921	965	0.3995	40.1126	847	0.2994	36.3562	892	0.4208	39.745	988	0.4447	41.8192	767	0.3521	34.5837	K12194|1|1e-21|65.1|vvi:100242218|charged multivesicular body protein 4	-	-	-	gi|460387313|ref|XP_004239323.1|/7.32143e-21/PREDICTED: vacuolar protein sorting-associated protein 32 homolog 2-like [Solanum lycopersicum]
Cs6g14170	4308	895	0.4253	46.054	962	0.4605	47.4044	579	0.4935	29.4621	840	0.4076	44.3698	924	0.4443	46.364	607	0.4109	32.4455	K12611|1|2e-25|79.7|pop:POPTR_825199|mRNA-decapping enzyme 1B [EC:3.-.-.-]	-	-	-	gi|255579371|ref|XP_002530530.1|/1.17111e-33/conserved hypothetical protein [Ricinus communis]
Cs5g28040	5787	894	0.6547	34.2455	870	0.6015	31.9143	509	0.5768	19.2808	732	0.5678	28.7833	1049	0.5946	39.1838	755	0.6136	30.0424	-	-	-	-	gi|462396609|gb|EMJ02408.1|/1.96345e-69/hypothetical protein PRUPE_ppa001687mg [Prunus persica]
Cs5g05510	8147	892	0.4252	24.271	844	0.3997	21.992	907	0.3902	24.4046	878	0.4041	24.5234	984	0.3806	26.1085	883	0.3781	24.9577	K09680|1|5e-45|183|rcu:RCOM_1510490|type II pantothenate kinase [EC:2.7.1.33]	-	GO:0005488//binding;GO:0016301//kinase activity	GO:0044237//cellular metabolic process	gi|462406115|gb|EMJ11579.1|/9.68372e-45/hypothetical protein PRUPE_ppa001094mg [Prunus persica]
Cs2g27600	4212	892	0.552	46.9457	850	0.5824	42.84	795	0.5717	41.3752	942	0.5572	50.8916	860	0.6182	44.1361	788	0.594	43.0804	-	-	-	-	gi|225452376|ref|XP_002275607.1|/4.50641e-67/PREDICTED: uncharacterized protein LOC100264681 [Vitis vinifera]
Cs6g11310	994	890	0.6449	198.483	2038	0.665	435.248	90	0.5905	19.848	1120	0.7183	256.398	994	0.664	216.164	219	0.6439	50.734	-	-	-	-	gi|255560060|ref|XP_002521048.1|/2.28992e-11/conserved hypothetical protein [Ricinus communis]
Cs7g18350	4153	889	0.7031	47.4526	1053	0.7563	53.8252	581	0.4775	30.6673	735	0.7123	40.2725	736	0.6884	38.3089	818	0.5464	45.3558	K12449|1|3e-104|163|vvi:100262362|UDP-apiose/xylose synthase	GO:0005576//extracellular region	GO:0016831//carboxy-lyase activity;GO:0000166//nucleotide binding;GO:0048037//cofactor binding	GO:0009225//nucleotide-sugar metabolic process	gi|225465764|ref|XP_002266630.1|/3.9027e-103/PREDICTED: bifunctional polymyxin resistance protein ArnA [Vitis vinifera]
Cs2g17040	1165	887	0.976	168.779	868	0.9554	158.166	512	0.9099	96.3397	765	0.8867	149.424	804	0.915	149.181	547	0.8927	108.119	K11275|1|1e-06|52.4|gmx:100775944|histone H1/5	GO:0043231//intracellular membrane-bounded organelle;GO:0000785//chromatin	GO:0003676//nucleic acid binding	GO:0006351//transcription, DNA-dependent;GO:0034728//nucleosome organization	gi|255573726|ref|XP_002527784.1|/2.68091e-25/Histone H1, putative [Ricinus communis]
orange1.1t01969	4835	886	0.6025	40.6216	1615	0.7719	70.908	250	0.4023	11.3346	994	0.7584	46.7814	1079	0.7665	48.2402	251	0.4594	11.9542	K14652|1|8e-56|218|vvi:100248717|3,4-dihydroxy 2-butanone 4-phosphate synthase / GTP cyclohydrolase II [EC:4.1.99.12 3.5.4.25]	-	-	-	gi|296087438|emb|CBI34027.3|/1.02054e-54/unnamed protein product [Vitis vinifera]
orange1.1t02269	2477	886	0.3621	79.2917	868	0.3399	74.3897	722	0.4069	63.8959	742	0.3504	68.165	808	0.4187	70.5131	646	0.4223	60.0548	-	-	-	-	gi|224120422|ref|XP_002331044.1|/7.37245e-43/predicted protein [Populus trichocarpa]
Cs5g26110	4394	885	0.551	44.6481	762	0.5671	36.8141	717	0.5328	35.7701	612	0.569	31.6939	673	0.5546	33.1085	799	0.5018	41.8724	K14641|1|3e-61|105|rcu:RCOM_1122480|apyrase [EC:3.6.1.5]	-	GO:0016462//pyrophosphatase activity	-	gi|255569000|ref|XP_002525470.1|/3.73726e-60/adenosine diphosphatase, putative [Ricinus communis]
Cs6g09050	6307	884	0.6023	31.0706	887	0.5932	29.8552	1091	0.5816	37.9196	851	0.5871	30.7037	982	0.6106	33.6568	1162	0.5927	42.4253	K03178|1|0.0|499|vvi:100260899|ubiquitin-activating enzyme E1 [EC:6.3.2.19]	-	GO:0003824//catalytic activity;GO:0032559	GO:0043412//macromolecule modification	gi|341657646|gb|AEK86562.1|/0/ubiquitin activating enzyme E1 [Camellia sinensis]
Cs8g08650	10702	884	0.6077	18.3108	966	0.5816	19.1616	1338	0.5996	27.4064	976	0.6017	20.7524	931	0.5611	18.8048	1099	0.5806	23.6469	K15223|1|7e-06|53.5|bdi:100831587|upstream activation factor subunit UAF30	-	-	-	gi|224103327|ref|XP_002313012.1|/1.62201e-140/predicted protein [Populus trichocarpa]
Cs3g18910	5206	884	0.6552	37.6416	875	0.6466	35.6798	746	0.6177	31.412	843	0.602	36.8474	874	0.6504	36.2904	734	0.5615	32.4664	K00600|1|4e-137|488|aly:ARALYDRAFT_891266|glycine hydroxymethyltransferase [EC:2.1.2.1]	-	GO:0016742//hydroxymethyl-, formyl- and related transferase activity;GO:0048037//cofactor binding	GO:0009069//serine family amino acid metabolic process;GO:0006730//one-carbon metabolic process;GO:0010038//response to metal ion	gi|297852068|ref|XP_002893915.1|/5.72913e-136/hypothetical protein ARALYDRAFT_891266 [Arabidopsis lyrata subsp. lyrata]
Cs3g14260	3128	883	0.3178	62.5769	792	0.3053	53.7499	936	0.2861	65.595	771	0.2868	56.0882	863	0.3034	59.6387	821	0.2538	60.4391	K02971|1|6e-22|88.2|vvi:100266516|small subunit ribosomal protein S21e	GO:0015935//small ribosomal subunit	GO:0005198//structural molecule activity	GO:0010467//gene expression;GO:0022613//ribonucleoprotein complex biogenesis	gi|225432306|ref|XP_002273516.1|/7.85026e-21/PREDICTED: 40S ribosomal protein S21-2 isoform 1 [Vitis vinifera]
Cs2g13920	1434	882	0.9135	136.345	1041	0.9079	154.106	208	0.7413	31.7962	727	0.8821	115.364	825	0.8989	124.362	246	0.8668	39.5028	-	-	-	-	gi|462412679|gb|EMJ17728.1|/2.26265e-39/hypothetical protein PRUPE_ppa026582mg [Prunus persica]
Cs8g20210	2691	882	0.5061	72.6565	811	0.5455	63.9773	816	0.521	66.4719	827	0.6109	69.9319	820	0.5537	65.8695	925	0.5032	79.1534	K01802|1|2e-22|106|ath:AT5G58710|peptidylprolyl isomerase [EC:5.2.1.8]	-	-	-	gi|388513449|gb|AFK44786.1|/1.0991e-23/unknown [Lotus japonicus]
Cs7g14550	4447	882	0.763	43.9664	752	0.7099	35.898	654	0.7196	32.2383	899	0.7221	46.002	729	0.7189	35.436	641	0.7225	33.1919	K09291|1|4e-08|59.7|smo:SELMODRAFT_444132|nucleoprotein TPR;K06674|3|1e-07|58.2|gmx:100788674|structural maintenance of chromosome 2;K10400|4|2e-07|57.4|ota:Ot08g00860|kinesin family member 15	-	-	-	gi|255558081|ref|XP_002520069.1|/0/ATP binding protein, putative [Ricinus communis]
Cs5g29020	3207	881	0.8173	60.8971	1492	0.8375	98.7618	372	0.7537	25.4276	1521	0.8382	107.923	1477	0.8472	99.5556	528	0.8126	37.912	-	GO:0031228//intrinsic to Golgi membrane	GO:0016740//transferase activity	GO:0000902//cell morphogenesis;GO:0009250//glucan biosynthetic process;GO:0016044//cellular membrane organization;GO:0006004//fucose metabolic process;GO:0007165//signal transduction	gi|262070776|gb|ACY08857.1|/0/xyloglucan galactosyltransferase [Eucalyptus grandis]
Cs1g18000	6372	881	0.7105	30.6493	885	0.7384	29.484	660	0.683	22.7054	925	0.7114	33.0331	923	0.6833	31.312	1024	0.7012	37.0055	K01530|1|0.0|858|rcu:RCOM_0654980|phospholipid-translocating ATPase [EC:3.6.3.1]	-	-	-	gi|255560731|ref|XP_002521379.1|/0/Phospholipid-transporting ATPase, putative [Ricinus communis]
Cs6g13700	2915	880	0.413	66.9212	895	0.4062	65.1784	597	0.3852	44.8949	929	0.4062	72.5205	902	0.3966	66.8886	628	0.3966	49.6092	K14842|1|4e-55|166|gmx:100812311|ribosome biogenesis protein NSA2	GO:0030529//ribonucleoprotein complex	-	GO:0010467//gene expression;GO:0022613//ribonucleoprotein complex biogenesis	gi|358249178|ref|NP_001239750.1|/4.80644e-54/uncharacterized protein LOC100812311 [Glycine max]
Cs6g21420	633	880	0.9937	308.176	1951	0.9921	654.294	237	0.9937	82.0741	1841	0.9968	661.811	2002	0.9905	683.667	487	0.9905	177.16	K13448|1|5e-16|82.4|ath:AT3G47480|calcium-binding protein CML	-	GO:0005488//binding	-	gi|470137048|ref|XP_004304290.1|/6.71289e-51/PREDICTED: probable calcium-binding protein CML45-like [Fragaria vesca subsp. vesca]
Cs4g07560	4647	880	0.6753	41.9788	873	0.6387	39.8805	818	0.6206	38.5871	913	0.6137	44.7076	902	0.6985	41.9583	947	0.6959	46.9266	K13424|1|6e-48|192|vvi:100243352|WRKY transcription factor 33	-	-	-	gi|255576627|ref|XP_002529203.1|/1.71042e-161/conserved hypothetical protein [Ricinus communis]
Cs7g19080	4266	880	0.7393	45.7279	819	0.7499	40.7551	687	0.7091	35.3018	712	0.7234	37.9789	741	0.7637	37.5475	772	0.6974	41.6714	-	GO:0043231//intracellular membrane-bounded organelle;GO:0030312//external encapsulating structure	-	-	gi|449437599|ref|XP_004136579.1|/0/PREDICTED: multiple C2 and transmembrane domain-containing protein 2-like [Cucumis sativus]
Cs6g13710	4342	880	0.7934	44.9275	763	0.8151	37.3039	498	0.7526	25.1421	867	0.8485	45.4373	797	0.8111	39.6783	558	0.8006	29.5928	K00924|1|1e-171|603|ath:AT1G66150|[EC:2.7.1.-]	GO:0016020//membrane	GO:0004674//protein serine/threonine kinase activity;GO:0000166//nucleotide binding	-	gi|462398763|gb|EMJ04431.1|/0/hypothetical protein PRUPE_ppa000956mg [Prunus persica]
Cs1g15830	3659	878	0.5813	53.1927	769	0.5712	44.6152	469	0.5745	28.0978	905	0.5933	56.282	779	0.5597	46.0213	628	0.6021	39.522	K14484|1|5e-18|92.4|aly:ARALYDRAFT_892185|auxin-responsive protein IAA	-	-	-	gi|470134016|ref|XP_004302853.1|/6.7097e-27/PREDICTED: auxin-responsive protein IAA26-like [Fragaria vesca subsp. vesca]
Cs7g15610	4902	877	0.4308	39.6594	1390	0.5343	60.195	436	0.3788	19.4973	544	0.5024	25.2528	540	0.5129	23.8125	418	0.3737	19.6356	K01114|1|1e-79|297|aly:ARALYDRAFT_896356|phospholipase C [EC:3.1.4.3]	GO:0043231//intracellular membrane-bounded organelle;GO:0016020//membrane	GO:0004629//phospholipase C activity	GO:0006793//phosphorus metabolic process;GO:0006644//phospholipid metabolic process;GO:0009267//cellular response to starvation	gi|297833008|ref|XP_002884386.1|/1.75572e-78/phosphoesterase family protein [Arabidopsis lyrata subsp. lyrata]
Cs7g03150	1433	876	0.5457	135.512	811	0.6246	120.142	1296	0.6218	198.253	1587	0.6315	252.008	1236	0.6846	186.447	610	0.5178	98.0224	-	-	-	-	gi|359386144|gb|AEV43361.1|/8.97349e-45/HAP3-like protein [Citrus sinensis]
Cs5g17270	4384	875	0.5224	44.2443	802	0.5486	38.835	1015	0.4886	50.7524	675	0.5157	35.0362	773	0.516	38.1148	861	0.4813	45.2245	K00413|1|7e-58|193|pop:POPTR_827243|ubiquinol-cytochrome c reductase cytochrome c1 subunit	GO:0031224//intrinsic to membrane;GO:0005746//mitochondrial respiratory chain	GO:0009055//electron carrier activity;GO:0005506//iron ion binding	GO:0051234//establishment of localization;GO:0022904//respiratory electron transport chain	gi|224131844|ref|XP_002328122.1|/9.17612e-57/predicted protein [Populus trichocarpa]
Cs5g29630	6722	875	0.4482	28.8555	786	0.4707	24.8224	1025	0.4589	33.4262	718	0.4148	24.3058	793	0.457	25.5011	1110	0.4293	38.0247	K12667|1|1e-45|148|vvi:100248126|oligosaccharyltransferase complex subunit delta (ribophorin II)	GO:0044444//cytoplasmic part;GO:0043229//intracellular organelle	-	-	gi|297744165|emb|CBI37135.3|/1.32442e-44/unnamed protein product [Vitis vinifera]
Cs5g24810	18677	875	0.2444	10.3853	791	0.2324	8.9906	803	0.224	9.42475	746	0.2362	9.08899	849	0.2386	9.82618	758	0.2221	9.34552	K12930|1|9e-148|525|pop:POPTR_287596|anthocyanidin 3-O-glucosyltransferase [EC:2.4.1.115];K10757|4|4e-139|496|ath:AT5G17050|flavonol 3-O-glucosyltransferase [EC:2.4.1.91]	-	GO:0035251//UDP-glucosyltransferase activity	GO:0009718//anthocyanin-containing compound biosynthetic process	gi|239775282|gb|ACS15351.1|/0/flavonol 3-O-glucosyltransferase [Citrus x paradisi]
Cs3g21360	4305	875	0.5907	45.0562	1190	0.643	58.6804	924	0.5498	47.0501	898	0.6434	47.4665	1068	0.6225	53.6269	794	0.5503	42.4707	-	-	GO:0003824//catalytic activity	-	gi|255566602|ref|XP_002524285.1|/3.98858e-111/phosphoric diester hydrolase, putative [Ricinus communis]
Cs8g03010	3917	875	0.6421	49.5193	926	0.5908	50.1853	1485	0.6306	83.1064	735	0.6298	42.699	901	0.6186	49.7228	1232	0.6293	72.4267	K04043|1|0.0|395|rcu:RCOM_0817860|molecular chaperone DnaK	GO:0043231//intracellular membrane-bounded organelle	GO:0005515//protein binding;GO:0016628//oxidoreductase activity, acting on the CH-CH group of donors, NAD or NADP as acceptor;GO:0032559	GO:0050896//response to stimulus;GO:0044267//cellular protein metabolic process	gi|255554571|ref|XP_002518324.1|/0/heat shock protein, putative [Ricinus communis]
Cs7g14810	4444	874	0.9487	43.5971	834	0.9235	39.8392	929	0.9251	45.8251	764	0.9336	39.1204	966	0.9278	46.988	761	0.9102	39.4323	K06685|1|2e-118|426|pop:POPTR_554110|maintenance of ploidy protein MOB1 (MPS1 binder 1)	-	-	-	gi|470147817|ref|XP_004309474.1|/3.25486e-124/PREDICTED: putative disease resistance protein At4g19050-like [Fragaria vesca subsp. vesca]
Cs2g17260	3157	874	0.738	61.3701	827	0.7631	55.6096	531	0.6649	36.8707	708	0.7247	51.032	827	0.669	56.6259	628	0.6791	45.8064	-	-	-	-	gi|255570037|ref|XP_002525981.1|/1.52167e-96/DUF26 domain-containing protein 1 precursor, putative [Ricinus communis]
Cs3g03750	7203	872	0.5749	26.8363	1008	0.625	29.7075	780	0.5618	23.7379	987	0.6121	31.1808	1035	0.6096	31.0607	860	0.5934	27.4933	-	-	-	-	gi|255579689|ref|XP_002530684.1|/8.65263e-98/conserved hypothetical protein [Ricinus communis]
Cs3g04940	5937	871	0.364	32.5215	808	0.3684	28.8911	729	0.3546	26.9167	762	0.3699	29.206	722	0.3483	26.2878	746	0.3488	28.9343	-	-	-	-	gi|462419732|gb|EMJ23995.1|/2.02204e-60/hypothetical protein PRUPE_ppa003557mg [Prunus persica]
orange1.1t01948	4578	870	0.3858	42.1273	798	0.3698	37.0038	663	0.4349	31.7467	833	0.4026	41.405	992	0.4124	46.8403	895	0.3678	45.0183	K02925|1|2e-118|426|rcu:RCOM_0759150|large subunit ribosomal protein L3e	-	-	-	gi|147865994|emb|CAN83050.1|/1.23815e-118/hypothetical protein VITISV_042376 [Vitis vinifera]
Cs5g11880	4932	870	0.4444	39.1035	804	0.3964	34.6061	926	0.4157	41.1575	688	0.3587	31.7431	867	0.3605	37.9997	792	0.3729	36.978	K02136|1|7e-29|82.0|rcu:RCOM_1107030|F-type H+-transporting ATPase subunit gamma [EC:3.6.3.14]	GO:0030312//external encapsulating structure;GO:0031981//nuclear lumen;GO:0019866//organelle inner membrane;GO:0009536//plastid;GO:0033178//proton-transporting two-sector ATPase complex, catalytic domain	GO:0015078//hydrogen ion transmembrane transporter activity;GO:0046914//transition metal ion binding;GO:0019829//cation-transporting ATPase activity;GO:0032559	GO:0006818//hydrogen transport;GO:0006754//ATP biosynthetic process	gi|460380486|ref|XP_004235987.1|/6.33241e-30/PREDICTED: ATP synthase subunit gamma, mitochondrial-like [Solanum lycopersicum]
Cs9g11480	1905	869	0.4094	101.122	692	0.4105	77.1135	567	0.4488	65.2453	567	0.4089	67.7286	743	0.4357	84.3098	390	0.3606	47.1423	K16040|1|9e-60|229|vvi:100233030|trans-resveratrol di-O-methyltransferase [EC:2.1.1.240];K13230|3|2e-31|135|zma:100147731|2,4,7-trihydroxy-1,4-benzoxazin-3-one-glucoside 7-O-methyltransferase [EC:2.1.1.241];K05279|5|2e-19|96.3|ath:AT5G54160|flavonol 3-O-methyltransferase [EC:2.1.1.76]	-	GO:0008171//O-methyltransferase activity	-	gi|255562994|ref|XP_002522501.1|/6.32473e-76/o-methyltransferase, putative [Ricinus communis]
Cs1g17760	6821	869	0.4265	28.2417	892	0.4127	27.761	629	0.3873	20.2145	844	0.4021	28.1565	897	0.4354	28.4268	621	0.3791	20.9645	-	-	-	-	gi|255560675|ref|XP_002521351.1|/8.95189e-28/conserved hypothetical protein [Ricinus communis]
Cs4g05210	4573	867	0.6223	42.0279	946	0.7243	43.9146	417	0.604	19.9892	600	0.6046	29.8561	709	0.675	33.5142	526	0.6064	26.4866	K01507|1|3e-162|366|rcu:RCOM_0003350|inorganic pyrophosphatase [EC:3.6.1.1]	GO:0016021//integral to membrane	GO:0016628//oxidoreductase activity, acting on the CH-CH group of donors, NAD or NADP as acceptor;GO:0046872//metal ion binding;GO:0016462//pyrophosphatase activity;GO:0015405	GO:0006818//hydrogen transport;GO:0006570//tyrosine metabolic process	gi|255579837|ref|XP_002530755.1|/3.73752e-161/Pyrophosphate-energized vacuolar membrane proton pump, putative [Ricinus communis]
Cs2g04520	1940	866	0.7237	98.9546	937	0.701	102.531	994	0.7464	112.317	694	0.7392	81.4032	767	0.7253	85.4629	762	0.7294	90.4471	K13425|1|6e-17|87.8|vvi:100256849|WRKY transcription factor 22;K13426|4|9e-15|80.5|vvi:100251862|WRKY transcription factor 29	-	-	-	gi|224116802|ref|XP_002317397.1|/1.00136e-68/predicted protein [Populus trichocarpa]
Cs4g13050	6249	866	0.4345	30.7204	882	0.4301	29.9624	1080	0.3922	37.8856	706	0.4143	25.7086	828	0.4455	28.642	1009	0.3967	37.1811	K01412|1|5e-102|179|rcu:RCOM_1048840|mitochondrial processing peptidase [EC:3.4.24.64]	-	-	-	gi|255546263|ref|XP_002514191.1|/6.72192e-101/mitochondrial processing peptidase alpha subunit, putative [Ricinus communis]
orange1.1t01168	792	864	0.3396	241.829	1038	0.4179	278.222	549	0.2159	151.953	897	0.279	257.722	1076	0.2803	293.678	450	0.279	130.836	K07213|1|3e-34|143|rcu:RCOM_0148180|copper chaperone	-	GO:0043169//cation binding	GO:0006812//cation transport	gi|119367485|gb|ABL67657.1|/3.30089e-41/putative copper chaperone [Citrus hybrid cultivar]
orange1.1t00227	4036	864	0.6249	47.455	832	0.6789	43.7614	2139	0.6759	116.177	807	0.5889	45.4994	769	0.6544	41.1869	998	0.6784	56.9405	K00800|1|5e-39|137|gmx:100789268|3-phosphoshikimate 1-carboxyvinyltransferase [EC:2.5.1.19]	GO:0009536//plastid	GO:0016765//transferase activity, transferring alkyl or aryl (other than methyl) groups	GO:0008652//cellular amino acid biosynthetic process;GO:0006575//cellular modified amino acid metabolic process	gi|157142998|gb|ABV24481.1|/9.65985e-39/5-enolpyruvylshikimate-3-phosphate synthase [Gossypium hirsutum]
Cs1g03500	4282	864	0.5374	44.7288	841	0.5446	41.6935	929	0.535	47.5588	774	0.5682	41.1318	819	0.6158	41.3449	852	0.5353	45.8178	K09503|1|4e-70|154|sbi:SORBI_04g032970|DnaJ homolog subfamily A member 2	GO:0044424//intracellular part	GO:0043169//cation binding;GO:0005515//protein binding;GO:0032559	GO:0006950//response to stress;GO:0044267//cellular protein metabolic process	gi|242066502|ref|XP_002454540.1|/5.41686e-69/hypothetical protein SORBIDRAFT_04g032970 [Sorghum bicolor]
Cs7g12400	3679	864	0.7331	52.0599	671	0.7073	38.7179	552	0.7054	32.8905	924	0.729	57.1513	644	0.717	37.8391	692	0.7168	43.313	K13418|1|2e-123|203|vvi:100247683|somatic embryogenesis receptor kinase 1 [EC:2.7.10.1 2.7.11.1]	GO:0031224//intrinsic to membrane	GO:0004871//signal transducer activity;GO:0004672//protein kinase activity;GO:0016628//oxidoreductase activity, acting on the CH-CH group of donors, NAD or NADP as acceptor;GO:0032559	GO:0006464//cellular protein modification process	gi|224099221|ref|XP_002311408.1|/1.31436e-178/predicted protein [Populus trichocarpa]
Cs4g13070	5727	863	0.5378	33.4044	946	0.6267	35.0657	864	0.491	33.0711	842	0.542	33.4556	1023	0.5677	38.6129	772	0.5113	31.0407	K00850|1|3e-38|160|gmx:100803139|6-phosphofructokinase [EC:2.7.1.11]	-	-	-	gi|462420318|gb|EMJ24581.1|/1.22682e-38/hypothetical protein PRUPE_ppa004610mg [Prunus persica]
Cs7g28160	4228	863	0.697	45.2476	1040	0.6542	52.2177	769	0.6301	39.8706	921	0.6746	49.5688	1125	0.7247	57.5177	735	0.6462	40.0308	K06694|1|7e-10|65.5|cre:CHLREDRAFT_140415|26S proteasome non-ATPase regulatory subunit 10;K13118|3|6e-09|62.4|cre:CHLREDRAFT_17930|protein DGCR14	GO:0044464//cell part	-	GO:0006970//response to osmotic stress	gi|255571695|ref|XP_002526791.1|/4.05419e-100/ankyrin repeat-containing protein, putative [Ricinus communis]
Cs5g07380	10023	862	0.4232	19.0647	928	0.3923	19.6548	1009	0.4132	22.0676	864	0.3961	19.6155	878	0.4319	18.9357	884	0.3979	20.3094	K01338|1|6e-64|246|gmx:100796563|ATP-dependent Lon protease [EC:3.4.21.53]	GO:0031974//membrane-enclosed lumen;GO:0042579//microbody	GO:0004175//endopeptidase activity;GO:0042623//ATPase activity, coupled;GO:0032559	GO:0016558//protein import into peroxisome matrix;GO:0019538//protein metabolic process;GO:0048528//post-embryonic root development	gi|356511236|ref|XP_003524333.1|/7.43348e-63/PREDICTED: lon protease homolog 2, peroxisomal-like [Glycine max]
Cs2g08800	9258	861	0.3384	20.6161	758	0.3132	17.3809	1041	0.3401	24.6488	717	0.3531	17.6232	829	0.324	19.3563	942	0.3261	23.4302	K01507|1|4e-122|264|osa:4329579|inorganic pyrophosphatase [EC:3.6.1.1]	-	-	-	gi|359483296|ref|XP_002265811.2|/3.03495e-124/PREDICTED: pyrophosphate-energized membrane proton pump 3 [Vitis vinifera]
Cs2g08430	7517	861	0.3644	25.3909	886	0.3383	25.0212	698	0.3293	20.3551	751	0.3237	22.7342	820	0.3583	23.5805	650	0.3379	19.9118	K09540|1|7e-102|372|pop:POPTR_759212|translocation protein SEC63	-	-	-	gi|224079782|ref|XP_002305942.1|/8.75015e-101/predicted protein [Populus trichocarpa]
Cs4g01330	3637	861	0.8502	52.4783	803	0.8614	46.8696	868	0.8713	52.3164	926	0.8507	57.9364	660	0.8438	39.227	1009	0.8826	63.8836	K00924|1|2e-142|505|aly:ARALYDRAFT_476729|[EC:2.7.1.-];K08286|5|7e-115|414|aly:ARALYDRAFT_491919|protein-serine/threonine kinase [EC:2.7.11.-]	GO:0031224//intrinsic to membrane	GO:0004871//signal transducer activity;GO:0004672//protein kinase activity;GO:0016628//oxidoreductase activity, acting on the CH-CH group of donors, NAD or NADP as acceptor;GO:0032559	GO:0006464//cellular protein modification process;GO:0007167//enzyme linked receptor protein signaling pathway	gi|224144009|ref|XP_002325155.1|/0/predicted protein [Populus trichocarpa]
Cs1g06830	1583	860	0.7296	120.431	635	0.753	85.1553	501	0.6747	69.3774	748	0.7334	107.524	558	0.7119	76.1969	502	0.6652	73.0238	-	GO:0016020//membrane	-	-	gi|351721561|ref|NP_001238493.1|/5.94893e-61/uncharacterized protein LOC100305647 precursor [Glycine max]
Cs5g24040	6227	859	0.554	30.5798	712	0.47	24.2728	688	0.5441	24.2198	799	0.4974	29.1979	756	0.5484	26.2438	769	0.5057	28.4373	-	-	-	-	gi|224133364|ref|XP_002328024.1|/5.88562e-119/predicted protein [Populus trichocarpa]
Cs7g19430	5590	858	0.5259	34.0248	761	0.5664	28.8996	761	0.5839	29.8424	792	0.5782	32.2402	840	0.5673	32.4827	580	0.5263	23.8923	K14684|1|9e-157|424|pop:POPTR_575487|solute carrier family 25 (mitochondrial phosphate transporter), member 23/24/25/41	GO:0019866//organelle inner membrane;GO:0043231//intracellular membrane-bounded organelle	GO:0046872//metal ion binding	GO:0051234//establishment of localization;GO:0009987//cellular process	gi|224134216|ref|XP_002321765.1|/1.25672e-155/predicted protein [Populus trichocarpa]
Cs3g17810	1232	857	0.7175	154.202	567	0.7622	97.6993	145	0.711	25.7999	774	0.6761	142.96	379	0.6469	66.4986	303	0.6834	56.6335	-	-	-	-	gi|224066997|ref|XP_002302318.1|/7.99893e-44/predicted protein [Populus trichocarpa]
Cs2g05930	1561	857	0.3696	121.702	626	0.3652	85.1315	270	0.3812	37.916	804	0.3652	117.202	581	0.3703	80.4558	548	0.3908	80.8387	-	-	GO:0005198//structural molecule activity	-	gi|470115659|ref|XP_004294012.1|/4.41414e-16/PREDICTED: uncharacterized protein LOC101292194 [Fragaria vesca subsp. vesca]
Cs5g24360	5734	857	0.4613	33.1316	963	0.4972	35.6523	658	0.4365	25.1553	769	0.4646	30.5177	887	0.4574	33.4388	580	0.4587	23.2923	K01649|1|2e-83|310|rcu:RCOM_1267040|2-isopropylmalate synthase [EC:2.3.3.13]	GO:0009526//plastid envelope	GO:0046912//transferase activity, transferring acyl groups, acyl groups converted into alkyl on transfer	GO:0006551//leucine metabolic process	gi|255579410|ref|XP_002530549.1|/2.36387e-82/isopropylmalate synthase, putative [Ricinus communis]
Cs3g14570	1909	856	0.5265	99.4003	838	0.4908	93.1874	879	0.4458	100.936	704	0.4557	83.9171	870	0.4861	98.5139	997	0.5416	120.263	K02883|1|8e-27|120|pop:POPTR_552462|large subunit ribosomal protein L18e	GO:0030529//ribonucleoprotein complex	GO:0005198//structural molecule activity	GO:0010467//gene expression	gi|224064456|ref|XP_002301485.1|/1.02798e-25/predicted protein [Populus trichocarpa]
Cs7g07720	4647	855	0.6449	40.7862	982	0.6617	44.8599	813	0.5903	38.3512	818	0.6185	40.0557	915	0.6934	42.563	745	0.6114	36.9169	K14510|1|2e-20|100|ppp:PHYPADRAFT_30352|serine/threonine-protein kinase CTR1 [EC:2.7.11.1];K04424|3|4e-20|99.8|olu:OSTLU_6189|sterile alpha motif and leucine zipper containing kinase AZK [EC:2.7.11.25];K00870|5|5e-20|99.4|cme:CMD015C|protein kinase [EC:2.7.1.37]	GO:0016020//membrane	GO:0004702//receptor signaling protein serine/threonine kinase activity;GO:0032559	GO:0006464//cellular protein modification process	gi|118488096|gb|ABK95868.1|/1.0249e-136/unknown [Populus trichocarpa]
Cs2g01650	12231	855	0.4823	15.4962	818	0.4527	14.1975	760	0.4412	13.6211	768	0.4296	14.2884	883	0.451	15.6057	693	0.4209	13.0471	K11267|1|1e-60|106|pop:POPTR_254645|sister chromatid cohesion protein PDS5	GO:0009536//plastid	-	-	gi|147777785|emb|CAN75734.1|/4.38691e-61/hypothetical protein VITISV_030148 [Vitis vinifera]
Cs9g17330	2904	855	0.6718	65.2663	654	0.7104	47.808	473	0.5733	35.7048	576	0.7521	45.1346	649	0.7731	48.3095	641	0.6687	50.828	K07375|1|1e-115|416|gmx:100788253|tubulin beta	GO:0043234//protein complex;GO:0015630//microtubule cytoskeleton	GO:0017111//nucleoside-triphosphatase activity;GO:0032561//guanyl ribonucleotide binding	GO:0043623//cellular protein complex assembly;GO:0009207;GO:0006970//response to osmotic stress;GO:0007017//microtubule-based process	gi|470144897|ref|XP_004308083.1|/1.46824e-114/PREDICTED: tubulin beta-1 chain-like isoform 1 [Fragaria vesca subsp. vesca]
Cs7g20540	4252	853	0.6392	44.4709	704	0.5381	35.1478	929	0.6602	47.8943	647	0.5499	34.6254	753	0.596	38.2812	932	0.6254	50.4736	K01597|1|3e-31|136|pop:POPTR_660167|diphosphomevalonate decarboxylase [EC:4.1.1.33]	-	GO:0042802//identical protein binding;GO:0016831//carboxy-lyase activity;GO:0032559;GO:0016772//transferase activity, transferring phosphorus-containing groups	GO:0006720//isoprenoid metabolic process;GO:0006084//acetyl-CoA metabolic process;GO:0006796//phosphate-containing compound metabolic process	gi|462407609|gb|EMJ12943.1|/6.86649e-31/hypothetical protein PRUPE_ppa006290mg [Prunus persica]
Cs5g20630	1856	853	0.9359	101.88	790	0.9089	90.3583	1116	0.9116	131.81	646	0.9327	79.2024	931	0.9095	108.432	1240	0.9391	153.846	-	-	-	-	gi|255576673|ref|XP_002529226.1|/5.63916e-130/conserved hypothetical protein [Ricinus communis]
orange1.1t01661	3078	852	0.5981	61.3608	835	0.5588	57.5887	631	0.5653	44.9389	838	0.5075	61.9525	815	0.5858	57.2365	581	0.475	43.4659	K07953|1|4e-40|165|vvi:100248702|GTP-binding protein SAR1 [EC:3.6.5.-]	-	-	-	gi|225437537|ref|XP_002275765.1|/4.82867e-39/PREDICTED: GTP-binding protein SAR1A [Vitis vinifera]
Cs5g20690	12148	852	0.3634	15.5473	818	0.3658	14.2945	935	0.3635	16.8721	733	0.3425	13.7304	709	0.3628	12.6161	950	0.3638	18.0078	-	GO:0043231//intracellular membrane-bounded organelle	-	-	gi|462395736|gb|EMJ01535.1|/6.44576e-67/hypothetical protein PRUPE_ppa000254mg [Prunus persica]
Cs6g02040	2652	852	0.2952	71.2174	804	0.2594	64.3579	579	0.2417	47.8593	742	0.2229	63.667	858	0.2647	69.9356	693	0.2685	60.1729	K02984|1|8e-46|184|pop:POPTR_922444|small subunit ribosomal protein S3Ae	GO:0030529//ribonucleoprotein complex	GO:0005198//structural molecule activity	GO:0010467//gene expression	gi|449522030|ref|XP_004168031.1|/1.07288e-47/PREDICTED: 40S ribosomal protein S3a-like, partial [Cucumis sativus]
Cs7g04920	2521	852	0.5129	74.9181	735	0.4835	61.8919	842	0.4808	73.2151	635	0.5085	57.3172	715	0.4812	61.308	920	0.4927	84.0343	K07936|1|2e-51|162|gmx:100813605|GTP-binding nuclear protein Ran	GO:0043231//intracellular membrane-bounded organelle	GO:0017111//nucleoside-triphosphatase activity;GO:0032561//guanyl ribonucleotide binding	GO:0023052//signaling;GO:0009207;GO:0051169//nuclear transport;GO:0015031//protein transport	gi|459938070|gb|AGG87101.1|/3.12524e-50/GTP-binding nuclear protein Ran3B-3 [Musa AB Group]
Cs3g02730	4463	851	0.6731	42.269	845	0.6955	40.1929	730	0.6899	35.8556	748	0.6854	38.138	833	0.7188	40.3462	667	0.7076	34.4144	-	GO:0016020//membrane	-	-	gi|359488099|ref|XP_002266715.2|/0/PREDICTED: ankyrin repeat domain-containing protein 13B-like [Vitis vinifera]
Cs2g09190	8719	851	0.49	21.6363	846	0.4996	20.5979	1174	0.5006	29.5164	897	0.491	23.4104	927	0.4935	22.9825	967	0.4935	25.5389	-	-	-	-	gi|224124724|ref|XP_002319406.1|/5.34952e-134/predicted protein [Populus trichocarpa]
Cs7g09840	4000	850	0.4828	47.1063	947	0.458	50.2584	1068	0.4873	58.5292	794	0.475	45.1694	958	0.4958	51.7714	963	0.4923	55.438	K09497|1|1e-63|243|rcu:RCOM_1083030|T-complex protein 1 subunit epsilon	GO:0044424//intracellular part	GO:0005515//protein binding;GO:0032559	GO:0044267//cellular protein metabolic process	gi|462419312|gb|EMJ23575.1|/3.74247e-63/hypothetical protein PRUPE_ppa004022mg [Prunus persica]
Cs2g01520	4285	850	0.5041	43.9732	773	0.4793	38.2955	506	0.4957	25.8858	766	0.4737	40.6782	744	0.4826	37.5324	511	0.4572	27.4607	K14963|1|2e-07|57.8|gmx:100798080|COMPASS component SWD3;K12662|3|2e-07|57.8|bdi:100846442|U4/U6 small nuclear ribonucleoprotein PRP4	-	-	-	gi|296090688|emb|CBI41088.3|/5.00984e-82/unnamed protein product [Vitis vinifera]
Cs3g24090	3244	849	0.7414	58.0158	1143	0.799	74.797	1017	0.734	68.7229	880	0.8095	61.7285	1057	0.8345	70.4334	758	0.758	53.8059	K03100|1|9e-61|234|vvi:100243802|signal peptidase I [EC:3.4.21.89]	GO:0031976	GO:0070011//peptidase activity, acting on L-amino acid peptides	-	gi|225458489|ref|XP_002284120.1|/1.16756e-59/PREDICTED: probable thylakoidal processing peptidase 2, chloroplastic [Vitis vinifera]
Cs9g03090	8711	849	0.5181	21.6053	851	0.49	20.7387	882	0.5208	22.1954	762	0.5196	19.9054	817	0.4994	20.2739	911	0.5076	24.082	K14293|1|9e-07|56.2|rcu:RCOM_0736490|importin subunit beta-1	GO:0030076//light-harvesting complex;GO:0030312//external encapsulating structure	GO:0022892;GO:0003824//catalytic activity	GO:0003006//developmental process involved in reproduction;GO:0015031//protein transport	gi|470120207|ref|XP_004296199.1|/4.93423e-180/PREDICTED: importin-5-like [Fragaria vesca subsp. vesca]
orange1.1t00956	2126	849	0.833	88.5246	870	0.7563	86.871	1033	0.7738	106.512	1021	0.7855	109.281	1150	0.8194	116.928	1245	0.8166	134.849	-	-	-	-	gi|462400915|gb|EMJ06472.1|/1.09538e-15/hypothetical protein PRUPE_ppa006491mg [Prunus persica]
Cs4g12580	9184	848	0.4316	20.4684	932	0.427	21.5428	850	0.4277	20.2884	889	0.4278	22.0269	1032	0.4396	24.2903	872	0.4126	21.8638	K01873|1|8e-119|291|ath:AT1G14610|valyl-tRNA synthetase [EC:6.1.1.9]	-	-	-	gi|7527726|gb|AAF63175.1|AC010657_11/1.0199e-117/T5E21.11 [Arabidopsis thaliana]
Cs9g14660	2829	848	0.7755	66.4481	950	0.7999	71.2869	5607	0.9222	434.469	1154	0.8084	92.8232	1439	0.8423	109.954	1025	0.8314	83.432	K13783|1|0.0|833|rcu:RCOM_1500400|MFS transporter, OPA family, solute carrier family 37 (glycerol-3-phosphate transporter), member 1/2	-	-	GO:0071702	gi|255539773|ref|XP_002510951.1|/0/Glycerol-3-phosphate transporter, putative [Ricinus communis]
Cs2g01430	4703	848	0.6088	39.9706	977	0.7244	44.1	542	0.5373	25.2631	768	0.7155	37.1595	722	0.6945	33.1854	623	0.5873	30.5038	K13648|1|3e-104|379|rcu:RCOM_0820390|alpha-1,4-galacturonosyltransferase [EC:2.4.1.43]	-	GO:0008194//UDP-glycosyltransferase activity	GO:0005975//carbohydrate metabolic process	gi|449443508|ref|XP_004139519.1|/8.87521e-104/PREDICTED: LOW QUALITY PROTEIN: probable galacturonosyltransferase 4-like [Cucumis sativus]
Cs7g19250	2840	846	0.6694	66.0346	800	0.7757	59.7986	1018	0.7218	78.5762	913	0.7592	73.1537	1086	0.7236	82.6601	583	0.5687	47.2707	K04564|1|2e-23|109|pop:POPTR_253123|superoxide dismutase, Fe-Mn family [EC:1.15.1.1]	GO:0009536//plastid	GO:0003824//catalytic activity;GO:0016209//antioxidant activity;GO:0043169//cation binding	GO:0072593//reactive oxygen species metabolic process	gi|289467891|gb|ADC95630.1|/1.38171e-24/Fe-superoxide dismutase [Bruguiera gymnorhiza]
Cs9g05940	8061	846	0.7545	23.2649	781	0.7255	20.5675	1221	0.7619	33.2038	1100	0.6983	31.0518	915	0.7183	24.5367	991	0.677	28.3091	-	-	-	-	gi|225432512|ref|XP_002277484.1|/0/PREDICTED: uncharacterized protein LOC100247741 [Vitis vinifera]
Cs9g02720	2966	845	0.8372	63.1546	1630	0.8493	116.664	211	0.6625	15.5945	1247	0.8392	95.6707	1217	0.8257	88.6959	422	0.7839	32.7629	-	GO:0031225//anchored to membrane;GO:0043231//intracellular membrane-bounded organelle	-	-	gi|224110252|ref|XP_002315461.1|/0/predicted protein [Populus trichocarpa]
Cs3g14790	9664	845	0.4332	19.3829	815	0.4114	17.9028	996	0.4251	22.5925	963	0.4424	22.6753	946	0.4391	21.1601	1114	0.4266	26.5442	K14558|1|7e-08|60.1|ath:AT2G25420|periodic tryptophan protein 2	-	-	-	gi|356535043|ref|XP_003536058.1|/5.73432e-114/PREDICTED: topless-related protein 3-like [Glycine max]
Cs2g13610	1122	844	0.6604	166.751	1491	0.6622	282.101	176	0.6542	34.386	1166	0.6613	236.477	1256	0.7032	241.981	317	0.6533	65.0591	-	-	-	-	gi|224099449|ref|XP_002311488.1|/1.48571e-57/predicted protein [Populus trichocarpa]
Cs1g24970	9584	844	0.5528	19.5216	1046	0.6184	23.1688	1014	0.5958	23.1928	885	0.5865	21.0126	947	0.6019	21.3593	1004	0.5864	24.1228	K15223|1|3e-06|54.7|zma:100281818|upstream activation factor subunit UAF30	-	GO:0005488//binding	-	gi|462400216|gb|EMJ05884.1|/1.01088e-103/hypothetical protein PRUPE_ppa000244mg [Prunus persica]
orange1.1t02030	27699	843	0.2228	6.74657	829	0.2089	6.35345	1221	0.2229	9.66302	767	0.2151	6.30108	902	0.2287	7.03925	977	0.2245	8.12217	K11000|1|1e-56|149|rcu:RCOM_0146080|callose synthase [EC:2.4.1.-]	-	-	-	gi|242042463|ref|XP_002468626.1|/1.65173e-64/hypothetical protein SORBIDRAFT_01g049270 [Sorghum bicolor]
Cs1g20720	7570	842	0.4147	24.6568	836	0.4371	23.4439	993	0.3905	28.7551	748	0.4303	22.4848	888	0.4313	25.3572	932	0.4022	28.3506	K01414|1|1e-47|139|smo:SELMODRAFT_439159|oligopeptidase A [EC:3.4.24.70]	GO:0009532//plastid stroma;GO:0005576//extracellular region	GO:0004175//endopeptidase activity	GO:0019538//protein metabolic process;GO:0010038//response to metal ion	gi|470106053|ref|XP_004289391.1|/3.79767e-52/PREDICTED: oligopeptidase A-like [Fragaria vesca subsp. vesca]
Cs6g16860	5053	842	0.5159	36.9388	770	0.5033	32.349	622	0.4926	26.9838	916	0.5229	41.2506	953	0.5312	40.7688	689	0.5161	31.3987	K11971|1|5e-76|266|vvi:100262589|E3 ubiquitin-protein ligase RNF14 [EC:6.3.2.19]	-	GO:0046914//transition metal ion binding	-	gi|462405689|gb|EMJ11153.1|/1.72079e-75/hypothetical protein PRUPE_ppa004830mg [Prunus persica]
Cs7g01050	804	841	0.8184	231.878	796	0.7351	210.173	818	0.7973	223.028	301	0.7774	85.1911	338	0.6928	90.8751	580	0.6803	166.117	-	-	-	-	gi|224120958|ref|XP_002330868.1|/5.89852e-30/predicted protein [Populus trichocarpa]
Cs7g03040	4879	840	0.719	38.1653	809	0.735	35.1995	782	0.6944	35.1348	833	0.7432	38.8506	944	0.7321	41.824	718	0.6575	33.8872	-	-	GO:0019120//hydrolase activity, acting on acid halide bonds, in C-halide compounds	-	gi|296088709|emb|CBI38159.3|/7.64562e-50/unnamed protein product [Vitis vinifera]
orange1.1t02792	8902	840	0.4514	20.9176	718	0.441	17.1221	723	0.4426	17.8038	767	0.4389	19.6061	839	0.4646	20.3732	754	0.415	19.5041	K01090|1|1e-19|74.3|osa:4328505|protein phosphatase [EC:3.1.3.16]	-	GO:0016787//hydrolase activity	-	gi|449509167|ref|XP_004163515.1|/9.97338e-19/PREDICTED: probable protein phosphatase 2C 60-like, partial [Cucumis sativus]
Cs5g02320	4467	840	0.6053	41.6853	671	0.5805	31.8879	394	0.6058	19.3349	473	0.5798	24.0951	664	0.6004	32.1319	637	0.6105	32.8371	K01179|1|4e-52|162|mtr:MTR_3g117500|endoglucanase [EC:3.2.1.4]	-	GO:0016798//hydrolase activity, acting on glycosyl bonds	-	gi|347466587|gb|AEO97206.1|/4.44587e-105/endo-1,4-beta-glucanase [Populus trichocarpa]
orange1.1t03237	2826	839	0.7307	65.8127	825	0.6592	61.9728	579	0.6677	44.9126	596	0.6497	47.9908	683	0.6829	52.2436	549	0.6826	44.7344	-	-	-	-	gi|4235430|gb|AAD13216.1|/6.19697e-126/latex-abundant protein [Hevea brasiliensis]
Cs1g20220	4310	838	0.5812	43.1009	825	0.5961	40.6346	674	0.5165	34.2803	691	0.5742	36.4825	794	0.6012	39.8224	679	0.5457	36.2772	K06630|1|4e-85|315|vvi:100257548|tyrosine 3-monooxygenase/tryptophan 5-monooxygenase activation protein	GO:0005618//cell wall;GO:0009526//plastid envelope;GO:0016020//membrane	GO:0051219//phosphoprotein binding	GO:0048827//phyllome development;GO:0006952//defense response;GO:0043401//steroid hormone mediated signaling pathway;GO:0010038//response to metal ion	gi|302122826|gb|ADK93079.1|/6.20124e-88/14-3-3f protein [Gossypium hirsutum]
Cs7g10420	4052	838	0.4825	45.8452	795	0.5081	41.6502	855	0.5005	46.2549	737	0.5585	41.3887	839	0.5207	44.7586	805	0.4862	45.7476	K03942|1|0.0|924|rcu:RCOM_1080980|NADH dehydrogenase (ubiquinone) flavoprotein 1 [EC:1.6.5.3 1.6.99.3]	GO:0030964;GO:0005746//mitochondrial respiratory chain	GO:0051536//iron-sulfur cluster binding;GO:0050136//NADH dehydrogenase (quinone) activity;GO:0000166//nucleotide binding	GO:0008152//metabolic process	gi|255547796|ref|XP_002514955.1|/0/NADH-ubiquinone oxidoreductase flavoprotein, putative [Ricinus communis]
Cs5g32980	4728	837	0.9334	39.2435	821	0.9308	36.8625	1043	0.9154	48.358	813	0.9236	39.1288	955	0.9294	43.6627	1262	0.922	61.4644	K03977|1|5e-06|52.8|ppp:PHYPADRAFT_135839|GTP-binding protein	GO:0009527//plastid outer membrane	GO:0017111//nucleoside-triphosphatase activity;GO:0005488//binding	GO:0006605//protein targeting;GO:0009207	gi|225437318|ref|XP_002267274.1|/0/PREDICTED: translocase of chloroplast 159, chloroplastic-like [Vitis vinifera]
Cs8g17260	2522	836	0.3275	73.482	742	0.3596	62.4565	765	0.3747	66.4933	715	0.3398	64.5126	774	0.3366	66.3407	720	0.3616	65.7399	K02973|1|6e-65|247|pop:POPTR_826396|small subunit ribosomal protein S23e	GO:0030529//ribonucleoprotein complex	-	-	gi|460402386|ref|XP_004246693.1|/1.18749e-64/PREDICTED: 40S ribosomal protein S23-like [Solanum lycopersicum]
Cs5g03060	3688	836	0.8021	50.2499	1640	0.8937	94.4	308	0.6193	18.3072	1134	0.8785	69.969	1076	0.8243	63.0675	490	0.7419	30.5947	K01762|1|1e-130|466|rcu:RCOM_1688460|1-aminocyclopropane-1-carboxylate synthase [EC:4.4.1.14]	-	GO:0016740//transferase activity;GO:0048037//cofactor binding;GO:0016846//carbon-sulfur lyase activity	GO:0008652//cellular amino acid biosynthetic process	gi|6433834|emb|CAB60721.1|/2.89354e-179/ACC synthase [Citrus sinensis]
Cs8g16520	3162	835	0.7808	58.5389	773	0.7331	51.8963	639	0.642	44.2997	861	0.7546	61.9619	752	0.8068	51.4091	641	0.6161	46.6807	-	GO:0044424//intracellular part	GO:0003723//RNA binding	-	gi|462402368|gb|EMJ07925.1|/4.62936e-61/hypothetical protein PRUPE_ppa024708mg, partial [Prunus persica]
Cs7g15950	2557	833	0.781	72.2161	1280	0.8228	106.267	201	0.508	17.2316	976	0.8174	86.8566	838	0.7779	70.8431	369	0.6535	33.2305	-	-	-	-	-
Cs7g13360	1888	832	0.8946	97.688	726	0.9142	81.6307	1943	0.9407	225.596	817	0.9274	98.47	688	0.9195	78.7718	2360	0.9269	287.84	K00924|1|5e-17|87.8|aly:ARALYDRAFT_489138|[EC:2.7.1.-]	-	-	GO:0019538//protein metabolic process	gi|255544139|ref|XP_002513132.1|/4.66438e-164/Aspartic proteinase nepenthesin-1 precursor, putative [Ricinus communis]
Cs6g07970	1717	831	0.7175	107.288	661	0.7135	81.7241	398	0.675	50.8129	990	0.7268	131.204	585	0.7397	73.6495	503	0.7181	67.4589	K09872|1|1e-97|355|osa:4330248|aquaporin PIP	GO:0031224//intrinsic to membrane	-	GO:0006810//transport	gi|6049867|gb|AAF02782.1|AF195115_2/5.44459e-131/Similar to transmembrane protein; coded for by A. thaliana cDNA H36862; coded for by A. thaliana cDNA H37637; coded for by A. thaliana cDNA T04371; coded for by A. thaliana cDNA T41850; coded for by A. thaliana cDNA R84071; coded for by A. thaliana cDNA T13717; coded for by A. thaliana cDNA T43049; coded for by A. thaliana cDNA T43789; coded for by…
Cs3g15910	4783	831	0.5421	38.5142	796	0.4416	35.329	791	0.3803	36.2525	835	0.4334	39.7255	894	0.4453	40.4037	749	0.3805	36.0598	K00759|1|2e-17|90.9|gmx:100777103|adenine phosphoribosyltransferase [EC:2.4.2.7]	GO:0044424//intracellular part	GO:0016763//transferase activity, transferring pentosyl groups	GO:0043096//purine nucleobase salvage	gi|462422953|gb|EMJ27216.1|/8.38454e-17/hypothetical protein PRUPE_ppa010396mg [Prunus persica]
Cs4g12850	1811	829	0.8597	101.474	816	0.8868	95.6513	1021	0.8736	123.586	1017	0.8272	127.787	978	0.8769	116.736	966	0.8614	122.829	K02886|1|7e-09|60.8|smo:SemoP_p056|large subunit ribosomal protein L2	-	-	-	gi|224365641|ref|YP_002608368.1|/1.39633e-117/ribosomal protein L2 [Vitis vinifera]
Cs3g23920	1832	829	0.7587	100.311	1517	0.7975	175.784	589	0.7762	70.4776	1009	0.7707	125.328	1383	0.7991	163.185	665	0.7407	83.5868	-	-	-	-	gi|224137370|ref|XP_002327109.1|/1.13852e-66/predicted protein [Populus trichocarpa]
Cs6g12850	5214	828	0.6454	35.203	741	0.658	30.1694	689	0.5765	28.9674	660	0.5886	28.8043	698	0.6024	28.938	613	0.5247	27.0727	K04382|1|8e-74|188|aly:ARALYDRAFT_486299|protein phosphatase 2 (formerly 2A), catalytic subunit [EC:3.1.3.16]	GO:0008287//protein serine/threonine phosphatase complex;GO:0031981//nuclear lumen	GO:0043169//cation binding;GO:0004721//phosphoprotein phosphatase activity	GO:0006464//cellular protein modification process	gi|18410971|ref|NP_567066.1|/1.1031e-72/serine/threonine-protein phosphatase PP2A-3 catalytic subunit [Arabidopsis thaliana]
Cs5g02170	4873	828	0.6212	37.6664	844	0.6579	36.7676	707	0.5873	31.8042	743	0.6563	34.6957	831	0.6495	36.8628	631	0.5598	29.8177	-	-	-	-	gi|460398171|ref|XP_004244636.1|/2.08904e-15/PREDICTED: uncharacterized protein LOC101260556 [Solanum lycopersicum]
Cs7g13160	5931	827	0.4512	30.9099	864	0.4426	30.9247	646	0.4224	23.8762	770	0.4342	29.5425	857	0.4546	31.2347	672	0.4215	26.0905	-	-	GO:0003676//nucleic acid binding	-	gi|462422611|gb|EMJ26874.1|/2.11414e-155/hypothetical protein PRUPE_ppa002744mg [Prunus persica]
Cs5g07080	3747	827	0.5917	48.9262	853	0.6221	48.3264	1128	0.5909	65.9913	736	0.6069	44.6969	829	0.5823	47.825	1009	0.5978	62.0082	K14564|1|8e-66|251|pop:POPTR_773159|nucleolar protein 56	GO:0030312//external encapsulating structure	-	-	gi|224121958|ref|XP_002318715.1|/1.08258e-64/predicted protein [Populus trichocarpa]
Cs8g14950	3799	826	0.6689	48.1982	877	0.6854	49.006	1029	0.5973	59.3755	631	0.641	37.7958	724	0.6575	41.1959	730	0.5428	44.2482	-	GO:0031225//anchored to membrane;GO:0043231//intracellular membrane-bounded organelle	GO:0043167//ion binding;GO:0008422//beta-glucosidase activity	GO:0044238//primary metabolic process	gi|255565641|ref|XP_002523810.1|/2.88292e-156/Glucan endo-1,3-beta-glucosidase precursor, putative [Ricinus communis]
Cs6g18990	5423	826	0.4612	33.7645	842	0.4249	32.9603	1068	0.4448	43.1711	807	0.4536	33.8624	912	0.4376	36.3529	938	0.433	39.8295	-	-	-	-	gi|224079874|ref|XP_002305956.1|/7.58202e-68/predicted protein [Populus trichocarpa]
orange1.1t01674	1994	825	0.7192	91.7167	1362	0.7638	145.001	747	0.6926	82.1215	1047	0.7151	119.483	1248	0.7583	135.292	895	0.7477	103.357	K04371|1|1e-24|113|vvi:100254083|extracellular signal-regulated kinase 1/2 [EC:2.7.11.24];K09060|2|1e-07|56.6|bdi:100826051|plant G-box-binding factor;K14432|3|4e-07|55.1|pop:POPTR_767006|ABA responsive element binding factor	-	-	-	gi|255548457|ref|XP_002515285.1|/1.22247e-53/Ocs element-binding factor, putative [Ricinus communis]
Cs6g16750	5481	825	0.3782	33.3667	571	0.3696	22.1154	1962	0.4273	78.4695	1064	0.3977	44.1739	1040	0.3643	41.0164	2952	0.4685	124.022	K14638|1|1e-64|248|sbi:SORBI_01g009890|solute carrier family 15 (peptide/histidine transporter), member 3/4	GO:0044464//cell part	-	GO:0015833//peptide transport	gi|255552447|ref|XP_002517267.1|/8.70698e-135/nitrate transporter, putative [Ricinus communis]
Cs8g18370	4495	825	0.5631	40.6859	893	0.6356	42.1736	519	0.4836	25.3104	855	0.6378	43.2833	717	0.7177	34.4805	570	0.509	29.2003	-	-	GO:0046914//transition metal ion binding	-	gi|470116677|ref|XP_004294504.1|/2.76702e-79/PREDICTED: putative E3 ubiquitin-protein ligase XBAT31-like [Fragaria vesca subsp. vesca]
Cs2g28780	2356	824	0.6736	77.5303	735	0.7173	66.2264	728	0.6362	67.7357	672	0.6766	64.9049	654	0.7258	60.0049	576	0.6138	56.2975	K14004|1|2e-161|568|vvi:100249128|protein transport protein SEC13	-	-	-	gi|147843426|emb|CAN79974.1|/2.38611e-160/hypothetical protein VITISV_009154 [Vitis vinifera]
Cs6g07990	4226	824	0.632	43.2233	661	0.654	33.204	804	0.6103	41.705	548	0.6041	29.5077	560	0.6363	28.6446	908	0.6538	49.4764	K13946|1|3e-63|132|sbi:SORBI_03g040320|auxin influx carrier (AUX1 LAX family)	GO:0031224//intrinsic to membrane	-	-	gi|365189136|emb|CCF23025.1|/3.75994e-63/auxin influx carrier protein [Mangifera indica]
orange1.1t01884	2579	824	0.672	70.8265	826	0.658	67.9904	634	0.6344	53.8889	563	0.6413	49.6753	624	0.6689	52.3019	536	0.62	47.8581	K08679|1|0.0|738|pop:POPTR_815626|UDP-glucuronate 4-epimerase [EC:5.1.3.6]	-	-	-	gi|462420068|gb|EMJ24331.1|/0/hypothetical protein PRUPE_ppa005434mg [Prunus persica]
Cs9g18370	13404	824	0.5053	13.6274	832	0.496	13.1767	883	0.4744	14.4407	764	0.4769	12.9701	960	0.521	15.4818	779	0.465	13.3827	K05391|1|5e-43|101|pop:POPTR_807853|cyclic nucleotide gated channel, other eukaryote	-	-	-	gi|224135235|ref|XP_002322017.1|/6.88752e-42/predicted protein [Populus trichocarpa]
Cs1g26190	1571	823	0.6378	116.13	765	0.5595	103.372	2848	0.669	397.398	921	0.578	133.403	885	0.6174	121.773	1058	0.6047	155.078	-	-	-	-	gi|217073614|gb|ACJ85167.1|/5.95614e-45/unknown [Medicago truncatula]
Cs2g09440	6566	823	0.5567	27.7855	839	0.5926	27.1256	565	0.5382	18.8629	832	0.59	28.8341	578	0.5719	19.0288	712	0.5684	24.9701	K14486|1|3e-39|79.7|pop:POPTR_589324|auxin response factor	-	-	-	gi|224114483|ref|XP_002316773.1|/8.06995e-153/predicted protein [Populus trichocarpa]
Cs7g08490	3534	822	0.614	51.5614	784	0.7074	47.0943	844	0.5908	52.3525	760	0.6706	48.9363	887	0.7037	54.2552	737	0.6865	48.0223	K15014|1|3e-94|345|rcu:RCOM_0527650|solute carrier family 29 (equilibrative nucleoside transporter), member 1/2/3	GO:0031090//organelle membrane	GO:0005337//nucleoside transmembrane transporter activity	GO:0006810//transport	gi|255568754|ref|XP_002525348.1|/3.96544e-93/nucleoside transporter, putative [Ricinus communis]
Cs4g06520	2692	821	0.8544	67.6064	841	0.8655	66.3193	638	0.7894	51.9526	689	0.8577	58.2409	696	0.8444	55.888	503	0.7552	43.0263	K13464|1|2e-24|84.0|rcu:RCOM_0708210|jasmonate ZIM domain-containing protein	-	-	-	gi|255550251|ref|XP_002516176.1|/2.47697e-23/conserved hypothetical protein [Ricinus communis]
orange1.1t00229	2835	821	0.3245	64.1963	761	0.3616	56.9837	501	0.357	38.7388	688	0.3644	55.2229	751	0.4349	57.2626	603	0.3481	48.9785	K02953|1|3e-50|127|vvi:100242146|small subunit ribosomal protein S13e	GO:0030529//ribonucleoprotein complex	GO:0005198//structural molecule activity	GO:0010467//gene expression	gi|113205143|gb|AAT40507.2|/3.60923e-50/40S ribosomal protein S13, putative [Solanum demissum]
Cs6g05830	2005	820	0.5072	90.6607	763	0.4559	80.7847	812	0.5835	88.7775	798	0.4938	90.5675	782	0.4599	84.3095	656	0.5781	75.3409	K11251|1|4e-26|118|gmx:100797700|histone H2A	GO:0000785//chromatin;GO:0043231//intracellular membrane-bounded organelle	GO:0003676//nucleic acid binding	GO:0034728//nucleosome organization	gi|449516491|ref|XP_004165280.1|/5.39233e-25/PREDICTED: probable histone H2A.4-like [Cucumis sativus]
Cs9g14040	5280	820	0.6339	34.427	672	0.6066	27.0181	628	0.5517	26.0728	524	0.5508	22.583	653	0.6318	26.734	561	0.5663	24.4664	-	-	-	-	gi|255571608|ref|XP_002526750.1|/7.71483e-135/conserved hypothetical protein [Ricinus communis]
[truncated: 21,560 more rows]

## Sheet: Table S5
Table S5 Differentially expressed genes in response to G. versiforme colonization in Poncirus trifoliata.
[truncated: 283 more rows]

[truncated: 7 more sheets: Table S6, Table S7, Table S8, Table S9, Table S10, Table S11, Table S12]
